# Supplementary material for: Revision of the genus Philonome Chambers and its proposed reassignment to the family Tineidae (Lepidoptera, Tineoidea)
Source: Zookeys. 2015 Apr 6;(494):69–106. doi: 10.3897/zookeys.494.8748 (PMC4400378; doi:10.3897/zookeys.494.8748)
Supplement: XML Treatment for Philonome cuprescens [file zookeys.494.8748-treatment2.xml]

<!DOCTYPE tp:taxon-treatment
  PUBLIC "-//TaxonX//DTD Taxonomic Treatment Publishing DTD v0 20100105//EN" "tax-treatment-NSO.dtd">
<tp:taxon-treatment xmlns:tp="http://www.plazi.org/taxpub"><tp:treatment-meta><kwd-group><label>Taxon classification</label><kwd><named-content content-type="kingdom">Animalia</named-content></kwd><kwd><named-content content-type="order">Lepidoptera</named-content></kwd><kwd><named-content content-type="family">Lyonetiidae</named-content></kwd></kwd-group><mixed-citation publication-type="journal"><person-group><name><surname>Sohn</surname><given-names>Jae-Cheon</given-names></name><name><surname>Davis</surname><given-names>Donald R.</given-names></name><name><surname>Lopez-Vaamonde</surname><given-names>Carlos</given-names></name></person-group><article-title>Revision of the genus <italic><tp:taxon-name><tp:taxon-name-part taxon-name-part-type="genus">Philonome</tp:taxon-name-part></tp:taxon-name></italic> Chambers and its proposed reassignment to the family <tp:taxon-name><tp:taxon-name-part taxon-name-part-type="family">Tineidae</tp:taxon-name-part></tp:taxon-name> (<tp:taxon-name><tp:taxon-name-part taxon-name-part-type="order">Lepidoptera</tp:taxon-name-part></tp:taxon-name>, <tp:taxon-name><tp:taxon-name-part taxon-name-part-type="superfamily">Tineoidea</tp:taxon-name-part></tp:taxon-name>)</article-title><source>Zookeys</source><day>6</day><month>4</month><year>2015</year><volume>2015</volume><issue>494</issue><fpage>69</fpage><lpage>106</lpage><pub-id pub-id-type="doi">10.3897/zookeys.494.8748</pub-id></mixed-citation></tp:treatment-meta><tp:nomenclature><tp:taxon-name>
                        <tp:taxon-name-part taxon-name-part-type="genus">Philonome</tp:taxon-name-part>
                        <tp:taxon-name-part taxon-name-part-type="species">cuprescens</tp:taxon-name-part>
                    </tp:taxon-name><tp:taxon-authority>Walsingham, 1914</tp:taxon-authority><xref ref-type="fig" rid="F2">Figs 2</xref><xref ref-type="fig" rid="F5">, 21–25</xref><tp:nomenclature-citation-list><tp:nomenclature-citation><tp:taxon-name><tp:taxon-name-part taxon-name-part-type="genus">Philonome</tp:taxon-name-part> <tp:taxon-name-part taxon-name-part-type="species">cuprescens</tp:taxon-name-part></tp:taxon-name><comment> Walsingham, 1914: 346; <xref ref-type="bibr" rid="B14">Davis 1984</xref>: 25.</comment></tp:nomenclature-citation></tp:nomenclature-citation-list></tp:nomenclature><tp:treatment-sec sec-type="Adult"><title>Adult</title><p>(Fig. <xref ref-type="fig" rid="F2">2</xref>). <italic>Head</italic>: Vertex orange; space between antennal scapes lined with broad pale orange scales; frons brownish white with luster. Antenna 5/6 as long as forewing; scape orange dorsally, brownish white ventrally, pecten reddish brown; flagellomere dark brown on distal half, pale brownish gray on basal half. Labial palpus 1/4 as long as maxillary palpus, pale orange, pale orange. Maxillary palpus lustrous yellowish white dorsally, gray ventrally.</p><p><italic>Thorax</italic>: Patagium orange; tegula white, tinged with brown basally, yellowish brown subbasally; mesonotum brown with white transverse band at anterior 1/5, lined with yellowish brown anteriorly. Foreleg with coxa, femur and tibia dark brown on exterior surface, lustrous pale reddish brown on interior surface; tarsomeres pale brown dorsally, pale orange ventrally. Midleg with coxa lustrous pale orange; femur lustrous pale orange, tinged with dark grayish brown apically; tibia dark brown dorsally, pale orange ventrally; tarsomeres pale reddish brown dorsally, pale orange ventrally. Hindleg with coxa pale orange; femur pale grayish brown, tinged with pale orange ventrobasally; tibia brown dorsally, pale orange ventrally, with mixture of pale orange and pale brown piliform scales of tuft ventrally; tarsomeres pale reddish brown dorsally, pale orange ventrally. Forewing length 2.8–3.9 mm (n = 2), brown, intermixed with dark brown scales in postmedian area; longitudinal fascia white, closer to costa than to dorsum, accompanied with yellowish brown fascia anteriorly; costal fascia yellowish brown, curved to apex at the middle, accompanied with narrow, white line along lower margin in costal 1/2; dorsal bar white, curved in terminal 1/4, accompanied with yellowish brown spreading in dorsal area, almost connected with longitudinal fascia; subapical spot white, narrow, curved; apical spot white, suffused with reddish brown costally; tornal patch very small; fringe elongate scales dark brown, hairy scales dark grayish brown. Hindwing and fringe dark grayish brown.</p><p><italic>Abdomen</italic>: Terga lustrous, dark reddish brown; sterna lustrous, pale yellow.</p><p><italic>Male genitalia</italic> (Figs <xref ref-type="fig" rid="F5">21–25</xref>): Tegumen rectangular, with subtrapezoidal protrusion apically and subtriangular process laterally; apical protrusion 1/2 as long as valva, with round depression ventro-subapically and triangular anterior extension. Valva elongate, digitate on distal half, setose subapically; costa convex at basal 2/5; sacculus as small, setose bulge. Vinculum broad, elliptical, anterior margin convex medially; saccus short, narrow-subtriangular. Phallus slightly curved at distal 1/3, of even width on distal 3/4, broadened on basal 1/4.</p><p>Female unknown.</p></tp:treatment-sec><tp:treatment-sec sec-type="Types"><title>Types.</title><p>Holotype: male, “Type” [circular label with red borders], “Amula, 6000ft. GUERRERO MEXICO VIII 18 (H.H.Smith) (Gdm. Slvn) 66776”, “Walsingham Collection, 1910-427”, “<tp:taxon-name><tp:taxon-name-part taxon-name-part-type="genus">Philonome</tp:taxon-name-part> ♂ <tp:taxon-name-part taxon-name-part-type="species">cuprescens</tp:taxon-name-part></tp:taxon-name> Wlsm. Biol. C. Am. Lep. Het. 4. p346, 1914 TYPE ♂ descr” [label with black marginal lines], BMNH. Paratypes: Same data as holotype: 1♂, 1 ex. [hindwing &amp; abdomen missing], Type no. 66778 &amp; 66779, [GSN] USNM 34210 (♂), USNM.</p></tp:treatment-sec><tp:treatment-sec sec-type="Material examined"><title>Material examined.</title><p><bold>Mexico:</bold> Same locality as holotype: 1♂, 2 ex., 18 September [no year] (HH Smith), BMNH.</p></tp:treatment-sec><tp:treatment-sec sec-type="Distribution"><title>Distribution.</title><p>Mexico (Guerrero).</p></tp:treatment-sec><tp:treatment-sec><!--Section generated to contain objects referenced in tp:taxon-treatment.--><fig id="F2" position="float" orientation="portrait"><label>Figures 2–9.</label><caption><p>Adults. <bold>2</bold> <italic><tp:taxon-name><tp:taxon-name-part taxon-name-part-type="genus">Philonome</tp:taxon-name-part> <tp:taxon-name-part taxon-name-part-type="species">cuprescens</tp:taxon-name-part></tp:taxon-name></italic>, ♂ (3.1 mm), abbreviations: AS = apical spot; CF = costal fascia; DB = dorsal bar; LF = longitudinal fascia; SS = subapical spot; TP = tornal patch <bold>3</bold> <italic><tp:taxon-name><tp:taxon-name-part taxon-name-part-type="genus">Philonome</tp:taxon-name-part> <tp:taxon-name-part taxon-name-part-type="species">wielgusi</tp:taxon-name-part></tp:taxon-name></italic>, ♂ holotype (2.8 mm) <bold>4</bold> <italic><tp:taxon-name><tp:taxon-name-part taxon-name-part-type="genus">Philonome</tp:taxon-name-part> <tp:taxon-name-part taxon-name-part-type="species">nigrescens</tp:taxon-name-part></tp:taxon-name></italic>, ♂ holotype (2.8 mm) <bold>5</bold> <italic><tp:taxon-name><tp:taxon-name-part taxon-name-part-type="genus">Philonome</tp:taxon-name-part> <tp:taxon-name-part taxon-name-part-type="species">clemensella</tp:taxon-name-part></tp:taxon-name></italic>, ♂ (4.0 mm) <bold>6</bold> <italic><tp:taxon-name><tp:taxon-name-part taxon-name-part-type="genus">Philonome</tp:taxon-name-part> <tp:taxon-name-part taxon-name-part-type="species">lambdagrapha</tp:taxon-name-part></tp:taxon-name></italic>, ♂ holotype (3.0 mm) <bold>7</bold> <italic><tp:taxon-name><tp:taxon-name-part taxon-name-part-type="genus">Philonome</tp:taxon-name-part> <tp:taxon-name-part taxon-name-part-type="species">curvilineata</tp:taxon-name-part></tp:taxon-name></italic>, ♂ holotype (2.8 mm) <bold>8</bold> <italic><tp:taxon-name><tp:taxon-name-part taxon-name-part-type="genus">Philonome</tp:taxon-name-part> <tp:taxon-name-part taxon-name-part-type="species">euryarga</tp:taxon-name-part></tp:taxon-name></italic>, ♂ (2.7 mm) <bold>9</bold> <italic><tp:taxon-name><tp:taxon-name-part taxon-name-part-type="genus">Philonome</tp:taxon-name-part> <tp:taxon-name-part taxon-name-part-type="species">albivittata</tp:taxon-name-part></tp:taxon-name></italic>, ♂ holotype (2.8 mm). (Forewing lengths in parentheses).</p></caption><graphic xmlns:xlink="http://www.w3.org/1999/xlink" xlink:href="zookeys-494-069-g002.jpg" position="float" orientation="portrait" xlink:type="simple" id="oo_41468.jpg"/></fig><fig id="F5" position="float" orientation="portrait"><label>Figures 21–30.</label><caption><p><italic><tp:taxon-name><tp:taxon-name-part taxon-name-part-type="genus">Philonome</tp:taxon-name-part></tp:taxon-name></italic>, male genitalia. <bold>21</bold>–<bold>25</bold> <italic><tp:taxon-name><tp:taxon-name-part taxon-name-part-type="genus">Philonome</tp:taxon-name-part> <tp:taxon-name-part taxon-name-part-type="species">cuprescens</tp:taxon-name-part></tp:taxon-name></italic>. <bold>21</bold> Ventral view of genital capsule <bold>22</bold> Lateral view <bold>23</bold> Lateral view of valva <bold>24</bold> phallus, lateral view <bold>25</bold> phallus, ventral view <bold>26</bold>–<bold>30</bold> <italic><tp:taxon-name><tp:taxon-name-part taxon-name-part-type="genus">Philonome</tp:taxon-name-part> <tp:taxon-name-part taxon-name-part-type="species">wielgusi</tp:taxon-name-part></tp:taxon-name></italic>, male genitalia. <bold>26</bold> Ventral view of genital capsule <bold>27</bold> Lateral view <bold>28</bold> Ventral view of anellus and uncus <bold>29</bold> Lateral view of valva <bold>30</bold> Phallus. (Scale lengths in parentheses).</p></caption><graphic xmlns:xlink="http://www.w3.org/1999/xlink" xlink:href="zookeys-494-069-g005.jpg" position="float" orientation="portrait" xlink:type="simple" id="oo_41471.jpg"/></fig></tp:treatment-sec><ref-list><ref id="B14"><mixed-citation xmlns:xlink="http://www.w3.org/1999/xlink" xlink:type="simple"><person-group><name name-style="western"><surname>Davis</surname><given-names>DR</given-names></name></person-group> (<year>1984</year>) <chapter-title><tp:taxon-name><tp:taxon-name-part taxon-name-part-type="family">Lyonetiidae</tp:taxon-name-part></tp:taxon-name>.</chapter-title> In: <person-group><name name-style="western"><surname>Hepnner</surname><given-names>JB</given-names></name></person-group> (<role>Ed.</role>) <source>Atlas of Neotropical <tp:taxon-name><tp:taxon-name-part taxon-name-part-type="order">Lepidoptera</tp:taxon-name-part></tp:taxon-name>. Checklist: Part 1, <tp:taxon-name><tp:taxon-name-part taxon-name-part-type="superfamily">Micropterigoidea</tp:taxon-name-part></tp:taxon-name> – <tp:taxon-name><tp:taxon-name-part taxon-name-part-type="superfamily">Immoidea</tp:taxon-name-part></tp:taxon-name></source>, <size units="page">25 pp</size>.</mixed-citation></ref></ref-list></tp:taxon-treatment>
