# Supplementary material for: Revision of the genus Philonome Chambers and its proposed reassignment to the family Tineidae (Lepidoptera, Tineoidea)
Source: Zookeys. 2015 Apr 6;(494):69–106. doi: 10.3897/zookeys.494.8748 (PMC4400378; doi:10.3897/zookeys.494.8748)
Supplement: XML Treatment for Philonome nigrescens [file zookeys.494.8748-treatment4.xml]

<!DOCTYPE tp:taxon-treatment
  PUBLIC "-//TaxonX//DTD Taxonomic Treatment Publishing DTD v0 20100105//EN" "tax-treatment-NSO.dtd">
<tp:taxon-treatment xmlns:tp="http://www.plazi.org/taxpub"><tp:treatment-meta><kwd-group><label>Taxon classification</label><kwd><named-content content-type="kingdom">Animalia</named-content></kwd><kwd><named-content content-type="order">Lepidoptera</named-content></kwd><kwd><named-content content-type="family">Lyonetiidae</named-content></kwd></kwd-group><mixed-citation publication-type="journal"><person-group><name><surname>Sohn</surname><given-names>Jae-Cheon</given-names></name><name><surname>Davis</surname><given-names>Donald R.</given-names></name><name><surname>Lopez-Vaamonde</surname><given-names>Carlos</given-names></name></person-group><article-title>Revision of the genus <italic><tp:taxon-name><tp:taxon-name-part taxon-name-part-type="genus">Philonome</tp:taxon-name-part></tp:taxon-name></italic> Chambers and its proposed reassignment to the family <tp:taxon-name><tp:taxon-name-part taxon-name-part-type="family">Tineidae</tp:taxon-name-part></tp:taxon-name> (<tp:taxon-name><tp:taxon-name-part taxon-name-part-type="order">Lepidoptera</tp:taxon-name-part></tp:taxon-name>, <tp:taxon-name><tp:taxon-name-part taxon-name-part-type="superfamily">Tineoidea</tp:taxon-name-part></tp:taxon-name>)</article-title><source>Zookeys</source><day>6</day><month>4</month><year>2015</year><volume>2015</volume><issue>494</issue><fpage>69</fpage><lpage>106</lpage><pub-id pub-id-type="doi">10.3897/zookeys.494.8748</pub-id></mixed-citation></tp:treatment-meta><tp:nomenclature><tp:taxon-name>
                        <tp:taxon-name-part taxon-name-part-type="genus">Philonome</tp:taxon-name-part>
                        <tp:taxon-name-part taxon-name-part-type="species">nigrescens</tp:taxon-name-part>
                        <object-id xmlns:xlink="http://www.w3.org/1999/xlink" content-type="zoobank" xlink:type="simple">http://zoobank.org/8CF6C86B-3C26-48E6-B7F6-1366DC45017B</object-id>
                    </tp:taxon-name><tp:taxon-authority>Sohn &amp; Davis</tp:taxon-authority><tp:taxon-status xmlns:xlink="http://www.w3.org/1999/xlink" xlink:type="simple">sp. n.</tp:taxon-status><xref ref-type="fig" rid="F2">Figs 4</xref><xref ref-type="fig" rid="F6">, 31–33</xref><xref ref-type="fig" rid="F9">, 57–58</xref><!--PageBreak--><!--PageBreak--></tp:nomenclature><tp:treatment-sec sec-type="Diagnosis"><title>Diagnosis.</title><p>This species is easily distinguished from all other congeners in possessing a black ground-color of the forewing and an elongate process on the transtila of the male genitalia.</p></tp:treatment-sec><tp:treatment-sec sec-type="Adult"><title>Adult</title><p>(Fig. <xref ref-type="fig" rid="F2">4</xref>). <italic>Head</italic>: Scales on vertex dark reddish brown, as long as antennal scape, directed forward; semicircular, dome-like scale cap on anterior vertex between antennal scapes, slightly concave anteriomedially, lustrous, pale yellowish gray; frons lustrous, yellowish gray. Antenna 3/5 as long as forewing; scape dark brown dorsally, reddish brown laterally, pale brownish gray ventrally, with flabellate, pale brownish gray scape cap anteroventrally and pecten; flagellomeres dark brown dorsally, pale brownish gray ventrally. Labial palpus straight, slender, conical, obtuse apically, small, 1/2 as long as antennal scape, lustrous, pale yellowish gray.</p><p><italic>Thorax</italic>: Patagium white on distal half, dark brown on basal half; tegula white, tinged with dark brown basally; mesonotum dark brown with coppery luster. Foreleg with coxa to tarsomeres lustrous orange-white, narrowly tinged with gray dorsally. Midleg with coxa to tibia lustrous orange-white; femur with broad pale reddish brown patch dorsally; tibia broadly dark gray dorsally; tarsomeres dark gray, paler ventrally. Hindleg with coxa lustrous pale orange, tinged with brown basally; femur lustrous pale orange; tibia and tarsomeres dark gray dorsally, lustrous pale orange ventrally; tibia spinose dorsally, with hair tufts ventrally. Forewing length 2.1–3.2 mm (n = 7), dark brown with coppery luster; longitudinal fascia white, extending from base to basal 1/3 of forewing; costal fascia white, straight, broadened at costa; dorsal bar white; subapical, apical and tornal spots white; fringe gray. Hindwing gray, paler to base; fringe gray.</p><p><italic>Abdomen</italic>: Terga lustrous, dark grayish brown; sterna lustrous, yellowish gray ventrally.</p><!--PageBreak--><p><italic>Male genitalia</italic> (Figs <xref ref-type="fig" rid="F6">31–33</xref>): Tegumen trapezoidal, with digitate process posterolaterally; teguminal process 1/3 as long as valva, sparsely setose on dorsoapical 1/2; tuba analis arising between teguminal processes. Valva subtrapezoidal on basal half, digitate on distal half, densely setose apically and at middle, sparsely setose on distal half; sacculus broadly swollen and granulate at basal 1/3, convex and setose at distal end. Transtilla with elongate process 3/4 as long as phallus. Juxta with semicircular bulge, connected to anellus.Vinculum broad, subquadrate; saccus quadrate, 1/2 as long as lateral process of tegumen. Phallus slightly curved, enlarged posteriorly; apex with linguiform carina.</p><fig id="F6" position="float" orientation="portrait"><label>Figures 31–36.</label><caption><p><italic><tp:taxon-name><tp:taxon-name-part taxon-name-part-type="genus">Philonome</tp:taxon-name-part></tp:taxon-name></italic>, male genitalia. <bold>31</bold>–<bold>33</bold> <italic><tp:taxon-name><tp:taxon-name-part taxon-name-part-type="genus">Philonome</tp:taxon-name-part> <tp:taxon-name-part taxon-name-part-type="species">nigrescens</tp:taxon-name-part></tp:taxon-name></italic> <bold>31</bold> Ventral view of genital capsule <bold>32</bold> Lateral view <bold>33</bold> Phallus <bold>34</bold>–<bold>36</bold> <italic><tp:taxon-name><tp:taxon-name-part taxon-name-part-type="genus">Philonome</tp:taxon-name-part> <tp:taxon-name-part taxon-name-part-type="species">clemensella</tp:taxon-name-part></tp:taxon-name></italic>. <bold>34</bold> Ventral view of genital capsule <bold>35</bold> Lateral view <bold>36</bold> Phallus.</p></caption><graphic xmlns:xlink="http://www.w3.org/1999/xlink" xlink:href="zookeys-494-069-g006.jpg" position="float" orientation="portrait" xlink:type="simple" id="oo_41472.jpg"/></fig><p><italic>Female genitalia</italic> (Figs <xref ref-type="fig" rid="F9">57–58</xref>): Apophyses posteriores 1.8× longer than apophyses anteriores. Lamella anteveginalis dome-shaped, slanted to ostium bursae. Sclerotized protrusion bearing ostium cylindrical, surrounded with conical membranous area. Ductus bursae as long as corpus bursae, narrow; inception of ductus seminalis at posterior 1/3 with a cylindrical sclerotization. Corpus bursae obovate.</p></tp:treatment-sec><tp:treatment-sec sec-type="Types"><title>Types.</title><p>Holotype: male, “ARIZONA: Cochise Co. Sierra Vista 5131 Bannock 18 IX 1988”, “R Wielgus Collector”, “Attracted to 1988 Farchan (Z, Z)-3, 13 ODDA@1620hrs. in pheromone trap” [hand-written], USNM. Paratypes (8♂, 1♀): <bold>USA:</bold> Arizona: Cochise Co.: Same locality as holotype: 1♂, 13 May 1988, attracted to pheromone trap; 3♂, 28 August 1988 (R S Wielgus), attracted to pheromone trap; 1♂, 17 September 1988, all USNM. Pima Co.: Station Catalina: 1♂, [“iss”] 13 June 1913 (Hopk.), “from trunk of evergreen Oak”, [GSN] USNM 16406, USNM. Santa Cruz Co.: Peña Blanca Campground: 2♂, 22 August 1988, attracted to pheromone trap, [WSN] USNM wing 29949, USNM. New Mexico: Grant Co.: Silver City: 1♀, 5 June 1974 (PM Jump), [GSN] USNM 34355, USNM.</p></tp:treatment-sec><tp:treatment-sec sec-type="Etymology"><title>Etymology.</title><p>The species name is derived from the Latin verb ‘nigrescere’ meaning “verging on black” and refers to the black ground color of the forewing of this species.</p></tp:treatment-sec><tp:treatment-sec sec-type="Distribution"><title>Distribution.</title><p>Southwestern United States (Arizona, New Mexico).</p></tp:treatment-sec><tp:treatment-sec><!--Section generated to contain objects referenced in tp:taxon-treatment.--><fig id="F2" position="float" orientation="portrait"><label>Figures 2–9.</label><caption><p>Adults. <bold>2</bold> <italic><tp:taxon-name><tp:taxon-name-part taxon-name-part-type="genus">Philonome</tp:taxon-name-part> <tp:taxon-name-part taxon-name-part-type="species">cuprescens</tp:taxon-name-part></tp:taxon-name></italic>, ♂ (3.1 mm), abbreviations: AS = apical spot; CF = costal fascia; DB = dorsal bar; LF = longitudinal fascia; SS = subapical spot; TP = tornal patch <bold>3</bold> <italic><tp:taxon-name><tp:taxon-name-part taxon-name-part-type="genus">Philonome</tp:taxon-name-part> <tp:taxon-name-part taxon-name-part-type="species">wielgusi</tp:taxon-name-part></tp:taxon-name></italic>, ♂ holotype (2.8 mm) <bold>4</bold> <italic><tp:taxon-name><tp:taxon-name-part taxon-name-part-type="genus">Philonome</tp:taxon-name-part> <tp:taxon-name-part taxon-name-part-type="species">nigrescens</tp:taxon-name-part></tp:taxon-name></italic>, ♂ holotype (2.8 mm) <bold>5</bold> <italic><tp:taxon-name><tp:taxon-name-part taxon-name-part-type="genus">Philonome</tp:taxon-name-part> <tp:taxon-name-part taxon-name-part-type="species">clemensella</tp:taxon-name-part></tp:taxon-name></italic>, ♂ (4.0 mm) <bold>6</bold> <italic><tp:taxon-name><tp:taxon-name-part taxon-name-part-type="genus">Philonome</tp:taxon-name-part> <tp:taxon-name-part taxon-name-part-type="species">lambdagrapha</tp:taxon-name-part></tp:taxon-name></italic>, ♂ holotype (3.0 mm) <bold>7</bold> <italic><tp:taxon-name><tp:taxon-name-part taxon-name-part-type="genus">Philonome</tp:taxon-name-part> <tp:taxon-name-part taxon-name-part-type="species">curvilineata</tp:taxon-name-part></tp:taxon-name></italic>, ♂ holotype (2.8 mm) <bold>8</bold> <italic><tp:taxon-name><tp:taxon-name-part taxon-name-part-type="genus">Philonome</tp:taxon-name-part> <tp:taxon-name-part taxon-name-part-type="species">euryarga</tp:taxon-name-part></tp:taxon-name></italic>, ♂ (2.7 mm) <bold>9</bold> <italic><tp:taxon-name><tp:taxon-name-part taxon-name-part-type="genus">Philonome</tp:taxon-name-part> <tp:taxon-name-part taxon-name-part-type="species">albivittata</tp:taxon-name-part></tp:taxon-name></italic>, ♂ holotype (2.8 mm). (Forewing lengths in parentheses).</p></caption><graphic xmlns:xlink="http://www.w3.org/1999/xlink" xlink:href="zookeys-494-069-g002.jpg" position="float" orientation="portrait" xlink:type="simple" id="oo_41468.jpg"/></fig><fig id="F9" position="float" orientation="portrait"><label>Figures 57–60.</label><caption><p><italic><tp:taxon-name><tp:taxon-name-part taxon-name-part-type="genus">Philonome</tp:taxon-name-part></tp:taxon-name></italic>, female genitalia. <bold>57</bold>–<bold>58</bold> <italic><tp:taxon-name><tp:taxon-name-part taxon-name-part-type="genus">Philonome</tp:taxon-name-part> <tp:taxon-name-part taxon-name-part-type="species">nigrescens</tp:taxon-name-part></tp:taxon-name></italic> <bold>57</bold> Ventral view <bold>58</bold> Lateral view of segment 8 and sterigma <bold>59</bold>–<bold>60</bold> <italic><tp:taxon-name><tp:taxon-name-part taxon-name-part-type="genus">Philonome</tp:taxon-name-part> <tp:taxon-name-part taxon-name-part-type="species">clemensella</tp:taxon-name-part></tp:taxon-name></italic> <bold>59</bold> Ventral view <bold>60</bold> Lateral view of segment 8 and sterigma.</p></caption><graphic xmlns:xlink="http://www.w3.org/1999/xlink" xlink:href="zookeys-494-069-g009.jpg" position="float" orientation="portrait" xlink:type="simple" id="oo_41475.jpg"/></fig></tp:treatment-sec></tp:taxon-treatment>
