# Supplementary material for: Revision of the genus Philonome Chambers and its proposed reassignment to the family Tineidae (Lepidoptera, Tineoidea)
Source: Zookeys. 2015 Apr 6;(494):69–106. doi: 10.3897/zookeys.494.8748 (PMC4400378; doi:10.3897/zookeys.494.8748)
Supplement: XML Treatment for Philonome clemensella [file zookeys.494.8748-treatment5.xml]

<!DOCTYPE tp:taxon-treatment
  PUBLIC "-//TaxonX//DTD Taxonomic Treatment Publishing DTD v0 20100105//EN" "tax-treatment-NSO.dtd">
<tp:taxon-treatment xmlns:tp="http://www.plazi.org/taxpub"><tp:treatment-meta><kwd-group><label>Taxon classification</label><kwd><named-content content-type="kingdom">Animalia</named-content></kwd><kwd><named-content content-type="order">Lepidoptera</named-content></kwd><kwd><named-content content-type="family">Lyonetiidae</named-content></kwd></kwd-group><mixed-citation publication-type="journal"><person-group><name><surname>Sohn</surname><given-names>Jae-Cheon</given-names></name><name><surname>Davis</surname><given-names>Donald R.</given-names></name><name><surname>Lopez-Vaamonde</surname><given-names>Carlos</given-names></name></person-group><article-title>Revision of the genus <italic><tp:taxon-name><tp:taxon-name-part taxon-name-part-type="genus">Philonome</tp:taxon-name-part></tp:taxon-name></italic> Chambers and its proposed reassignment to the family <tp:taxon-name><tp:taxon-name-part taxon-name-part-type="family">Tineidae</tp:taxon-name-part></tp:taxon-name> (<tp:taxon-name><tp:taxon-name-part taxon-name-part-type="order">Lepidoptera</tp:taxon-name-part></tp:taxon-name>, <tp:taxon-name><tp:taxon-name-part taxon-name-part-type="superfamily">Tineoidea</tp:taxon-name-part></tp:taxon-name>)</article-title><source>Zookeys</source><day>6</day><month>4</month><year>2015</year><volume>2015</volume><issue>494</issue><fpage>69</fpage><lpage>106</lpage><pub-id pub-id-type="doi">10.3897/zookeys.494.8748</pub-id></mixed-citation></tp:treatment-meta><tp:nomenclature><tp:taxon-name>
                        <tp:taxon-name-part taxon-name-part-type="genus">Philonome</tp:taxon-name-part>
                        <tp:taxon-name-part taxon-name-part-type="species">clemensella</tp:taxon-name-part>
                    </tp:taxon-name><tp:taxon-authority>Chambers, 1874</tp:taxon-authority><xref ref-type="fig" rid="F2">Figs 5</xref><xref ref-type="fig" rid="F6">, 34–36</xref><xref ref-type="fig" rid="F9">, 59–60</xref><tp:nomenclature-citation-list><tp:nomenclature-citation><tp:taxon-name><tp:taxon-name-part taxon-name-part-type="genus">Philonome</tp:taxon-name-part> <tp:taxon-name-part taxon-name-part-type="species">clemensella</tp:taxon-name-part></tp:taxon-name><comment>: <xref ref-type="bibr" rid="B4">Chambers 1874</xref>: 97; <xref ref-type="bibr" rid="B16">Dyar 1903</xref>: 563; <xref ref-type="bibr" rid="B25">McDunnough 1939</xref>: 100; <xref ref-type="bibr" rid="B13">Davis 1983</xref>: 8.</comment></tp:nomenclature-citation><tp:nomenclature-citation><tp:taxon-name><tp:taxon-name-part taxon-name-part-type="genus">Philonome</tp:taxon-name-part> <tp:taxon-name-part taxon-name-part-type="species">staintonella</tp:taxon-name-part></tp:taxon-name><comment>: <xref ref-type="bibr" rid="B6">Chambers 1876</xref>: 136. <italic>Nomen nudum</italic></comment></tp:nomenclature-citation></tp:nomenclature-citation-list></tp:nomenclature><tp:treatment-sec sec-type="Adult"><title>Adult</title><p>(Fig. <xref ref-type="fig" rid="F2">5</xref>). <italic>Head</italic>: Vertex convex medially; scales on vertex orange, as long as antennal scape, slanted forward; semicircular, dome-like scale cap on anterior vertex between antennal scapes with compact appressed, lustrous pale yellow scales; frons smooth, lustrous pale yellow. Antenna 3/5 as long as forewing; scape reddish brown dorsally, lustrous pale yellow ventrally, with fan-shaped scale cap anterioventrally; flagellomeres dark reddish brown dorsally, lustrous pale yellow ventrally. Labial palpus straight, slender, very small, 1/2 as long as antennal scape, pale orange, apex acuminate. Maxillary palpus 3× longer than labial palpus, pale orange.</p><!--PageBreak--><!--PageBreak--><p><italic>Thorax</italic>: Patagium reddish brown; tegula pale orange-white, suffused with reddish brown basally; mesonotum pale orange-white. Foreleg with coxa lustrous orange-white, tinged with gray dorsobasally; femur and tibia dark brownish gray dorsally, lustrous orange-white ventrally; tarsi orange-white, lustrous ventrally. Midleg with coxa lustrous orange-white; femur to tarsi pale orange dorsally, lustrous orange-white. Hindleg with coxa to tarsi lustrous orange-white; femur narrowly tinged with pale orange dorsally; tibia spinose dorsally, with hair-tufts ventrally. Forewing length 2.8–4.4 mm (n = 70), reddish brown; longitudinal fascia, white from base to the middle of forewing, often connected with white dorsal bar; costal fascia at distal 1/3 of costa, white, terminal 1/3 curved to apex, accompanying a row of dark brown scales caudad; subapical spot orange-white; tornal patch white, semicircular, borders blurred; elongate scales on apex, terminal 1/3 of costa, termen, with dark brown tips; fringe orange-white. Hindwing and fringe lustrous pale gray.</p><p><italic>Abdomen</italic>: Terga lustrous, yellowish gray; sterna lustrous orange-white. Male tergum VIII trapezoidal; male sternum VIII subrectangular, broadly emarginated posteriorly, with oblique furrow laterally and short, stiff coremata posterolaterally.</p><p><italic>Male genitalia</italic> (Figs <xref ref-type="fig" rid="F6">34–36</xref>): Tegumen trapezoidal, with subrectangular protrusion apically, strongly sclerotized, digitate process laterally, and short, lanceolate sclerite at center; long setae above teguminal process; tuba analis arising from dorsal area of apical protrusion. Valva deeply divided into two portions; costal portion triangular on basal half, elongate on distal half, sparsely setose, apex protruding; saccular portion elliptical, more densely setose to apex. Anellus extending to middle of phallus. Vinculum broadly sclerotized, capsulate, with a pair of small protrusions on distal margin. Phallus of even width except slightly-swollen at basal 1/6, slightly bifid apically.</p><p><italic>Female genitalia</italic> (Figs <xref ref-type="fig" rid="F9">59–60</xref>): Apophyses posteriores 2× longer than apophyses anteriores. Elongate scales on posteroventral margin of A8. Lamella antevaginalis short, cylindrical, with ridge posterolaterally. Ductus bursae as long as corpus bursae, narrow on anterior 1/2; inception of ductus seminalis at middle of ductus bursae, bulged, with a sclerotized ring. Corpus bursae obovate.</p></tp:treatment-sec><tp:treatment-sec sec-type="Types"><title>Types.</title><p>Lectotype (designated here): male, “48” [hand-written], “Type No. 522 U.S.N.M.” [red label], “<italic><tp:taxon-name><tp:taxon-name-part taxon-name-part-type="genus">Philonome</tp:taxon-name-part> <tp:taxon-name-part taxon-name-part-type="species">clemmensella</tp:taxon-name-part></tp:taxon-name></italic> [sic] K[entuck]y. 5961Lis1 Cham[bers]” [hand-written], USNM. Paralectotypes: <bold>USA:</bold> Kentucky: 4♀, 3 ex., June 14 [no year] (Chambers), Type no. 1311, MCZ.</p></tp:treatment-sec><tp:treatment-sec sec-type="Material examined"><title>Material examined.</title><p><bold>Canada:</bold> Ontario: Ottawa-Careton, Dunrobin: 1♀, 9 July 2007, CNCLEP00035968; 28 July, 2007, CNCLEP00038457, (L Scott). Quebec: 2♂, 21 July 2004, CNCLEP00006545, (JF Landry), CNC. <bold>USA:</bold> Alabama: Monroe Co.: Haines Island Park (<named-content xmlns:xlink="http://www.w3.org/1999/xlink" content-type="dwc:verbatimCoordinates" xlink:type="simple">31°43'23"N, 87°28'10"W</named-content>): 2♂, 2♀, 26–27 May 1995 (R Brown, J MacGown &amp; D Pollock), MSU. District of Columbia: Unspecified locality: 1♂, no date (Fernald); 1♂, 28 June 1885 (Fernald), “on oak”; 1♀, 21 June 1886 (Fernald); 1♂, 11 July 1896, “Hickory”; 3♀, 2–4 June 1897, “from Linden”; 1♀, September 1953, USNM. Florida: Pinellas Co.: Dunedin: Hammock Park: 1♂, 22 April 1987 (LC Dow), [GSN] USNM 96414, USNM. Kentucky: No specified locality: 1♂, no date &amp; collector, USNM. Illinois: Macon Co.: Decatur: 1♂, 8–15 June [no year], USNM. Putnam Co.: 1♀, 30 June 1976 (MO Glenn), USNM. Maryland: Montgomery Co.: Takoma Park: 1♂, 1♀, 8 July 1986 (WE Steiner); 1♂, 7 July 1986, USNM. Wicomico Co.: 1km SW Sharptown at Plum Creek: 1♀, 12 July 1986 (JM Hill et al.), USNM. Massachusetts: Dukes Co.: Martha’s Vineyard: 1♂, 13 July [no <!--PageBreak-->year] (FM Jones); 1 ex., 29 July [no year], all USNM. New Jersey: Burlington Co.: Medford: Lake Pine: 1♂, 13 July 1974 (DC Rentz), USNM. Essex Co.: Caldwell: 3♂, 2♀, 8 July 1900 (WD Kearfott), USNM. Essex County Park: 1♀, 20 May [no year] (WD Kearfott); 1♂, 7 July [no year], GSN: USNM 29977; 1♂, 12 July 1901; 1♂, 15 July [no year], USNM. Montclair: 1♀, 10 July [no year] (WD Kearfott), USNM; 1♂, 18 July [no year] (WD Kearfott), USNM. New York: Tompkins Co.: Ithaca: Six Mile Creek: 1♀, 23 July 1960 (RW Hodges), USNM. Unspecified locality: 1♀, “4971/ WLSM. 1906” (Beutenmueller), USNM. North Carolina: Craven Co.: Cherrypoint: <!--PageBreak-->1♀, 3 July 1961 (SS Nicolay); 1♀, 12 July 1961; 1♀, 21 July 1961, all USNM. Harnett Co.: Spout Springs: 1♂, 25 August 1984 (WE Steiner et al.), USNM. Ohio: Hamilton Co.: Cincinnati, 1 ex., 23 June 1906 (A Braun); 1♂, 1♀, 27–28 June 1906, [GSN] USNM 16405 (♂); 1♀, 24 July 1907; 1♂, 3 August 1907; 1♂, 16 June 1908, all USNM. PENNSYLVANIA: Adams Co.: Arendtsville: 5♂, 6 July 1921 (SW Frost), USNM, GSN: USNM 29575. Allegheny Co.: Oak Station: 1♂, 6 July 1907 (F Marloff); 1♂, 11 July 1907, all USNM. Beaver Co.: New Brighton: 2♂, 11 July 1907 (Merrick Museum); 1♂, 23 July 1907; 1♂, 2♀, 26 July 1907, [GSN] USNM 34213 (♀), USNM. South Carolina: Charleston Co.: McClellanville: Wedge Plantation: 1♀, 11 May 1981 (RW Hodges), USNM, GSN: USNM 34212. Tennessee: Cocke Co.: Great Smoky Mt. National Park: Foothills Parkway (<named-content xmlns:xlink="http://www.w3.org/1999/xlink" content-type="dwc:verbatimCoordinates" xlink:type="simple">35°48'59"N, 83°13'11"W</named-content>): 3♂, 1♀, 9 June 2002 (RL Brown &amp; SM Lee), MSU. Texas: Harris Co.: 1♂, 20 May 1984 (Bellaire), [GSN] USNM 96415; 1♂, 2 April 1986, all USNM. Virginia: Fairfax Co.: 1km E Fairfax City: 1♂, 9 July 2005 (J Brown), USNM. Unspecified locality: 1♀, 27 June 1886, USNM. West Virginia: Morgan Co.: Sleepy Creek Forest: 2♂, 1 July 2010 (J Glaser); 1♂, 16 July 2011; 1♂, 19 July 2011; 1♂, 21 July 2011, USNM.</p></tp:treatment-sec><tp:treatment-sec sec-type="Distribution"><title>Distribution.</title><p>Eastern Canada and the United States west to Texas.</p></tp:treatment-sec><tp:treatment-sec sec-type="Host plants"><title>Host plants.</title><p>Hickory (<tp:taxon-name><tp:taxon-name-part taxon-name-part-type="family">Juglandaceae</tp:taxon-name-part></tp:taxon-name>: <italic><tp:taxon-name><tp:taxon-name-part taxon-name-part-type="genus">Carya</tp:taxon-name-part></tp:taxon-name></italic>) and linden (<tp:taxon-name><tp:taxon-name-part taxon-name-part-type="family">Tiliaceae</tp:taxon-name-part></tp:taxon-name>: possibly <italic><tp:taxon-name><tp:taxon-name-part taxon-name-part-type="genus">Tilia</tp:taxon-name-part> <tp:taxon-name-part taxon-name-part-type="species">americana</tp:taxon-name-part></tp:taxon-name></italic> L.) (<xref ref-type="bibr" rid="B18">Forbes 1923</xref>). These are from the label data in the USNM collection. The collection also includes a specimen whose label data states that it came from oak (<tp:taxon-name><tp:taxon-name-part taxon-name-part-type="family">Fagaceae</tp:taxon-name-part></tp:taxon-name>: <italic><tp:taxon-name><tp:taxon-name-part taxon-name-part-type="genus">Quercus</tp:taxon-name-part></tp:taxon-name></italic>). The label data give no details other than plant common names. Therefore, it is not clear if these records refer to larval host plants or where the adults were collected.</p></tp:treatment-sec><tp:treatment-sec><!--Section generated to contain objects referenced in tp:taxon-treatment.--><fig id="F2" position="float" orientation="portrait"><label>Figures 2–9.</label><caption><p>Adults. <bold>2</bold> <italic><tp:taxon-name><tp:taxon-name-part taxon-name-part-type="genus">Philonome</tp:taxon-name-part> <tp:taxon-name-part taxon-name-part-type="species">cuprescens</tp:taxon-name-part></tp:taxon-name></italic>, ♂ (3.1 mm), abbreviations: AS = apical spot; CF = costal fascia; DB = dorsal bar; LF = longitudinal fascia; SS = subapical spot; TP = tornal patch <bold>3</bold> <italic><tp:taxon-name><tp:taxon-name-part taxon-name-part-type="genus">Philonome</tp:taxon-name-part> <tp:taxon-name-part taxon-name-part-type="species">wielgusi</tp:taxon-name-part></tp:taxon-name></italic>, ♂ holotype (2.8 mm) <bold>4</bold> <italic><tp:taxon-name><tp:taxon-name-part taxon-name-part-type="genus">Philonome</tp:taxon-name-part> <tp:taxon-name-part taxon-name-part-type="species">nigrescens</tp:taxon-name-part></tp:taxon-name></italic>, ♂ holotype (2.8 mm) <bold>5</bold> <italic><tp:taxon-name><tp:taxon-name-part taxon-name-part-type="genus">Philonome</tp:taxon-name-part> <tp:taxon-name-part taxon-name-part-type="species">clemensella</tp:taxon-name-part></tp:taxon-name></italic>, ♂ (4.0 mm) <bold>6</bold> <italic><tp:taxon-name><tp:taxon-name-part taxon-name-part-type="genus">Philonome</tp:taxon-name-part> <tp:taxon-name-part taxon-name-part-type="species">lambdagrapha</tp:taxon-name-part></tp:taxon-name></italic>, ♂ holotype (3.0 mm) <bold>7</bold> <italic><tp:taxon-name><tp:taxon-name-part taxon-name-part-type="genus">Philonome</tp:taxon-name-part> <tp:taxon-name-part taxon-name-part-type="species">curvilineata</tp:taxon-name-part></tp:taxon-name></italic>, ♂ holotype (2.8 mm) <bold>8</bold> <italic><tp:taxon-name><tp:taxon-name-part taxon-name-part-type="genus">Philonome</tp:taxon-name-part> <tp:taxon-name-part taxon-name-part-type="species">euryarga</tp:taxon-name-part></tp:taxon-name></italic>, ♂ (2.7 mm) <bold>9</bold> <italic><tp:taxon-name><tp:taxon-name-part taxon-name-part-type="genus">Philonome</tp:taxon-name-part> <tp:taxon-name-part taxon-name-part-type="species">albivittata</tp:taxon-name-part></tp:taxon-name></italic>, ♂ holotype (2.8 mm). (Forewing lengths in parentheses).</p></caption><graphic xmlns:xlink="http://www.w3.org/1999/xlink" xlink:href="zookeys-494-069-g002.jpg" position="float" orientation="portrait" xlink:type="simple" id="oo_41468.jpg"/></fig><fig id="F6" position="float" orientation="portrait"><label>Figures 31–36.</label><caption><p><italic><tp:taxon-name><tp:taxon-name-part taxon-name-part-type="genus">Philonome</tp:taxon-name-part></tp:taxon-name></italic>, male genitalia. <bold>31</bold>–<bold>33</bold> <italic><tp:taxon-name><tp:taxon-name-part taxon-name-part-type="genus">Philonome</tp:taxon-name-part> <tp:taxon-name-part taxon-name-part-type="species">nigrescens</tp:taxon-name-part></tp:taxon-name></italic> <bold>31</bold> Ventral view of genital capsule <bold>32</bold> Lateral view <bold>33</bold> Phallus <bold>34</bold>–<bold>36</bold> <italic><tp:taxon-name><tp:taxon-name-part taxon-name-part-type="genus">Philonome</tp:taxon-name-part> <tp:taxon-name-part taxon-name-part-type="species">clemensella</tp:taxon-name-part></tp:taxon-name></italic>. <bold>34</bold> Ventral view of genital capsule <bold>35</bold> Lateral view <bold>36</bold> Phallus.</p></caption><graphic xmlns:xlink="http://www.w3.org/1999/xlink" xlink:href="zookeys-494-069-g006.jpg" position="float" orientation="portrait" xlink:type="simple" id="oo_41472.jpg"/></fig><fig id="F9" position="float" orientation="portrait"><label>Figures 57–60.</label><caption><p><italic><tp:taxon-name><tp:taxon-name-part taxon-name-part-type="genus">Philonome</tp:taxon-name-part></tp:taxon-name></italic>, female genitalia. <bold>57</bold>–<bold>58</bold> <italic><tp:taxon-name><tp:taxon-name-part taxon-name-part-type="genus">Philonome</tp:taxon-name-part> <tp:taxon-name-part taxon-name-part-type="species">nigrescens</tp:taxon-name-part></tp:taxon-name></italic> <bold>57</bold> Ventral view <bold>58</bold> Lateral view of segment 8 and sterigma <bold>59</bold>–<bold>60</bold> <italic><tp:taxon-name><tp:taxon-name-part taxon-name-part-type="genus">Philonome</tp:taxon-name-part> <tp:taxon-name-part taxon-name-part-type="species">clemensella</tp:taxon-name-part></tp:taxon-name></italic> <bold>59</bold> Ventral view <bold>60</bold> Lateral view of segment 8 and sterigma.</p></caption><graphic xmlns:xlink="http://www.w3.org/1999/xlink" xlink:href="zookeys-494-069-g009.jpg" position="float" orientation="portrait" xlink:type="simple" id="oo_41475.jpg"/></fig></tp:treatment-sec><ref-list><ref id="B4"><mixed-citation xmlns:xlink="http://www.w3.org/1999/xlink" xlink:type="simple"><person-group><name name-style="western"><surname>Chambers</surname><given-names>VT</given-names></name></person-group> (<year>1874</year>) <article-title>Micro-<tp:taxon-name><tp:taxon-name-part taxon-name-part-type="order">Lepidoptera</tp:taxon-name-part></tp:taxon-name>.</article-title><source>Canadian Entomologist</source><volume>6</volume>: <fpage>96</fpage>–<lpage>97</lpage>. doi: <ext-link ext-link-type="doi" xlink:href="10.4039/Ent696-5" xlink:type="simple">10.4039/Ent696-5</ext-link></mixed-citation></ref><ref id="B16"><mixed-citation xmlns:xlink="http://www.w3.org/1999/xlink" xlink:type="simple"><person-group><name name-style="western"><surname>Dyar</surname><given-names>HG</given-names></name></person-group> (<year>1903</year>) <article-title>A list of North American <tp:taxon-name><tp:taxon-name-part taxon-name-part-type="order">Lepidoptera</tp:taxon-name-part></tp:taxon-name> and key to the literature of this order of insects.</article-title><source>Bulletin of the United States National Museum</source><volume>52</volume>: <fpage>1</fpage>–<lpage>723</lpage>.</mixed-citation></ref><ref id="B25"><mixed-citation xmlns:xlink="http://www.w3.org/1999/xlink" xlink:type="simple"><person-group><name name-style="western"><surname>McDunnough</surname><given-names>J</given-names></name></person-group> (<year>1939</year>) <article-title>Check list of the <tp:taxon-name><tp:taxon-name-part taxon-name-part-type="order">Lepidoptera</tp:taxon-name-part></tp:taxon-name> of Canada and the United States of America. Part II <tp:taxon-name><tp:taxon-name-part taxon-name-part-type="above-genus">Microlepidoptera</tp:taxon-name-part></tp:taxon-name>.</article-title><source>Memoirs of the Southern California Academy of Sciences</source><volume>2</volume>: <fpage>1</fpage>–<lpage>171</lpage>.</mixed-citation></ref><ref id="B13"><mixed-citation xmlns:xlink="http://www.w3.org/1999/xlink" xlink:type="simple"><person-group><name name-style="western"><surname>Davis</surname><given-names>DR</given-names></name></person-group> (<year>1983</year>) <article-title><tp:taxon-name><tp:taxon-name-part taxon-name-part-type="family">Lyonetiidae</tp:taxon-name-part></tp:taxon-name>.</article-title> In: <person-group><name name-style="western"><surname>Hodges</surname><given-names>RW</given-names></name></person-group> (<role>Ed.</role>) <source>Check List of the <tp:taxon-name><tp:taxon-name-part taxon-name-part-type="order">Lepidoptera</tp:taxon-name-part></tp:taxon-name> of America North of Mexico</source>. <publisher-name>E. W. Classey Limited and the Wedge Entomological Research Foundation</publisher-name>, <publisher-loc>London</publisher-loc>, <fpage>8</fpage>–<lpage>9</lpage>.</mixed-citation></ref><ref id="B6"><mixed-citation xmlns:xlink="http://www.w3.org/1999/xlink" xlink:type="simple"><person-group><name name-style="western"><surname>Chambers</surname><given-names>VT</given-names></name></person-group> (<year>1876</year>) <article-title><tp:taxon-name><tp:taxon-name-part taxon-name-part-type="section">Tineina</tp:taxon-name-part></tp:taxon-name>.</article-title><source>The Canadian Entomologist</source><volume>8</volume>: <fpage>135</fpage>–<lpage>138</lpage>. doi: <ext-link ext-link-type="doi" xlink:href="10.4039/Ent8135-7" xlink:type="simple">10.4039/Ent8135-7</ext-link></mixed-citation></ref><ref id="B18"><mixed-citation xmlns:xlink="http://www.w3.org/1999/xlink" xlink:type="simple"><person-group><name name-style="western"><surname>Forbes</surname><given-names>WTM</given-names></name></person-group> (<year>1923</year>) <source><tp:taxon-name><tp:taxon-name-part taxon-name-part-type="order">Lepidoptera</tp:taxon-name-part></tp:taxon-name> of New York and Neighboring States Part 1. Cornell University Agricultural Experiment Station Memoir 68.</source><publisher-name>Cornell University Press</publisher-name>, <publisher-loc>Ithaca, New York</publisher-loc>, <size units="page">729 pp</size>.</mixed-citation></ref></ref-list></tp:taxon-treatment>
