# Supplementary material for: Revision of the genus Philonome Chambers and its proposed reassignment to the family Tineidae (Lepidoptera, Tineoidea)
Source: Zookeys. 2015 Apr 6;(494):69–106. doi: 10.3897/zookeys.494.8748 (PMC4400378; doi:10.3897/zookeys.494.8748)
Supplement: XML Treatment for Philonome lambdagrapha [file zookeys.494.8748-treatment6.xml]

<!DOCTYPE tp:taxon-treatment
  PUBLIC "-//TaxonX//DTD Taxonomic Treatment Publishing DTD v0 20100105//EN" "tax-treatment-NSO.dtd">
<tp:taxon-treatment xmlns:tp="http://www.plazi.org/taxpub"><tp:treatment-meta><kwd-group><label>Taxon classification</label><kwd><named-content content-type="kingdom">Animalia</named-content></kwd><kwd><named-content content-type="order">Lepidoptera</named-content></kwd><kwd><named-content content-type="family">Lyonetiidae</named-content></kwd></kwd-group><mixed-citation publication-type="journal"><person-group><name><surname>Sohn</surname><given-names>Jae-Cheon</given-names></name><name><surname>Davis</surname><given-names>Donald R.</given-names></name><name><surname>Lopez-Vaamonde</surname><given-names>Carlos</given-names></name></person-group><article-title>Revision of the genus <italic><tp:taxon-name><tp:taxon-name-part taxon-name-part-type="genus">Philonome</tp:taxon-name-part></tp:taxon-name></italic> Chambers and its proposed reassignment to the family <tp:taxon-name><tp:taxon-name-part taxon-name-part-type="family">Tineidae</tp:taxon-name-part></tp:taxon-name> (<tp:taxon-name><tp:taxon-name-part taxon-name-part-type="order">Lepidoptera</tp:taxon-name-part></tp:taxon-name>, <tp:taxon-name><tp:taxon-name-part taxon-name-part-type="superfamily">Tineoidea</tp:taxon-name-part></tp:taxon-name>)</article-title><source>Zookeys</source><day>6</day><month>4</month><year>2015</year><volume>2015</volume><issue>494</issue><fpage>69</fpage><lpage>106</lpage><pub-id pub-id-type="doi">10.3897/zookeys.494.8748</pub-id></mixed-citation></tp:treatment-meta><tp:nomenclature><tp:taxon-name>
                        <tp:taxon-name-part taxon-name-part-type="genus">Philonome</tp:taxon-name-part>
                        <tp:taxon-name-part taxon-name-part-type="species">lambdagrapha</tp:taxon-name-part>
                        <object-id xmlns:xlink="http://www.w3.org/1999/xlink" content-type="zoobank" xlink:type="simple">http://zoobank.org/E4E1964A-D664-4342-B555-DBC16C934821</object-id>
                    </tp:taxon-name><tp:taxon-authority>Sohn, Davis &amp; Lopez-Vaamonde</tp:taxon-authority><tp:taxon-status xmlns:xlink="http://www.w3.org/1999/xlink" xlink:type="simple">sp. n.</tp:taxon-status><xref ref-type="fig" rid="F2">Figs 6</xref><xref ref-type="fig" rid="F7">, 37–39</xref><!--PageBreak--></tp:nomenclature><tp:treatment-sec sec-type="Diagnosis"><title>Diagnosis.</title><p>This species is similar to <italic><tp:taxon-name><tp:taxon-name-part taxon-name-part-type="genus">Philonome</tp:taxon-name-part> <tp:taxon-name-part taxon-name-part-type="species">curvilineata</tp:taxon-name-part></tp:taxon-name></italic> in external appearance but differs from the latter in having the longitudinal and costal fasciae separate (continuous in <italic><tp:taxon-name><tp:taxon-name-part taxon-name-part-type="genus">Philonome</tp:taxon-name-part> <tp:taxon-name-part taxon-name-part-type="species">curvilineata</tp:taxon-name-part></tp:taxon-name></italic> and larger apical protrusion on the tegumen in the male genitalia.</p></tp:treatment-sec><tp:treatment-sec sec-type="Adult"><title>Adult</title><p>(Fig. <xref ref-type="fig" rid="F2">6</xref>). <italic>Head</italic>: Vertex orange on posterior 2/3, pale orange on anterior 1/3; scales on dorsum of occiput dark grayish brown; scales between antennal scapes lustrous pale orange; frons lustrous pale yellow. Antenna 4/5 as long as forewing; scape as long as diameter of eye, lustrous orange dorsally, lustrous pale yellowish gray laterally and ventrally, lustrous pale grayish brown apically; flagellomeres pale orange dorsally, lustrous pale yellow ventrally. Labial palpus 1/2 as long as antennal scape, lustrous pale yellowish gray.</p><!--PageBreak--><p><italic>Thorax</italic>: Patagium dark brown; tegula lustrous pale yellow, intermixed with orange scales basally; mesonotum silvery white with dark brown transverse band along anterior and posterior margins and at anterior 1/3, with orange transverse band at middle. Foreleg with coxa lustrous pale yellow; femur lustrous pale yellow, intermixed with pale grayish brown laterally; tibia dark brown dorsally, pale grayish yellow ventrally; tarsomeres dark brown dorsally, pale orange ventrally. Midleg with coxa and femur lustrous pale yellow; tibia and tarsomeres grayish brown dorsally, pale yellow ventrally. Hindleg consumed for DNA extraction. Forewing length 3.0 mm (n = 1), reddish brown; costa black in distal 1/3; longitudinal fascia extending to apical streak, straight, white on basal 1/2, juxtaposed with a slender, intermittent black line along lower border, sinuous, black on distal 1/2; costal fasciae slender, extending to apex; subapical streak white, juxtaposed with slender black line along lower border; apical streak white, connected with longitudinal fascia; dorsal bar white, juxtaposed with black along outer border; dorsal margin sparsely irrorated with black scales on basal 1/6 and at middle; tornal patch elongate, white, juxtaposed with black along upper border, irrorated with dark brown scales along outer border; marginal streak dark brown; fringe brown on distal 1/3 of costa, pale yellowish gray along termen. Hindwing brownish gray; fringe pale grayish brown.</p><p><italic>Abdomen</italic>: Male tergum VIII and sternum VIII subquadrate; coremata piliform, as long as tergum VIII.</p><p><italic>Male genitalia</italic> (Figs <xref ref-type="fig" rid="F7">37–39</xref>): Tegumen nearly as long as valva, semi-elliptical on basal 3/4, rectangular on distal 1/4, with small lateral protrusion dorsoposteriorly. Valva elongate, lobate, sparsely setose on outer surface. Juxta liguiform, 1/2 as long as valva. Vinculum broad, gradually broadened anteriorly, with medial and lateral protrusions along anterior margin; Phallus slightly curved at basal 2/5, broadened posteriorly.</p><fig id="F7" position="float" orientation="portrait"><label>Figures 37–46.</label><caption><p><italic><tp:taxon-name><tp:taxon-name-part taxon-name-part-type="genus">Philonome</tp:taxon-name-part></tp:taxon-name></italic>, male genitalia. <bold>37</bold>–<bold>39</bold> <italic><tp:taxon-name><tp:taxon-name-part taxon-name-part-type="genus">Philonome</tp:taxon-name-part> <tp:taxon-name-part taxon-name-part-type="species">lambdagrapha</tp:taxon-name-part></tp:taxon-name></italic> <bold>37</bold> Ventral view of genital capsule and phallus <bold>38</bold> Lateral view <bold>39</bold> Phallus <bold>40</bold>–<bold>41</bold> <italic><tp:taxon-name><tp:taxon-name-part taxon-name-part-type="genus">Philonome</tp:taxon-name-part> <tp:taxon-name-part taxon-name-part-type="species">curvilineata</tp:taxon-name-part></tp:taxon-name></italic>. <bold>40</bold> Ventral view of genital capsule and phallus <bold>41</bold> Lateral view <bold>42</bold>–<bold>46</bold> <italic><tp:taxon-name><tp:taxon-name-part taxon-name-part-type="genus">Philonome</tp:taxon-name-part> <tp:taxon-name-part taxon-name-part-type="species">euryarga</tp:taxon-name-part></tp:taxon-name></italic> <bold>42</bold> Ventral view of genital capsule <bold>43</bold> Ventral view <bold>44</bold> abdominal tergum VIII (caudal end directed upward) <bold>45</bold> Lateral view of phallus <bold>46</bold> Anterior base of phallus, ventral view.</p></caption><graphic xmlns:xlink="http://www.w3.org/1999/xlink" xlink:href="zookeys-494-069-g007.jpg" position="float" orientation="portrait" xlink:type="simple" id="oo_41473.jpg"/></fig><p>Female unknown.</p></tp:treatment-sec><tp:treatment-sec sec-type="Type"><title>Type.</title><p>Holotype: male, “ID#: CLV102310 [red letters] French Guiana: [Régina, Nouragues Research Station] [Lt:4.1 Ln:52/] Carlos Lopez Vaamonde 23-Jan-2010 DNA Barcode <ext-link xmlns:xlink="http://www.w3.org/1999/xlink" ext-link-type="uri" xlink:href="http://www.boldsystems.org/index.php/Public_RecordView?processid=LNOUA928-10" xlink:type="simple">LNOUA928-10</ext-link> [green letters in blue row]”, “Nou68”, “Genitalia slide DRD ♂ USNM 34621” [green label], USNM.</p></tp:treatment-sec><tp:treatment-sec sec-type="Distribution"><title>Distribution.</title><p>French Guiana.</p></tp:treatment-sec><tp:treatment-sec sec-type="Etymology"><title>Etymology.</title><p>The species name is derived from the Greek letter ‘lambda’ and a suffix derived from the Greek ‘graphein’ meaning “to write”, and refers to the white fascia of the forewing resembling a lambda (λ).</p></tp:treatment-sec><tp:treatment-sec><!--Section generated to contain objects referenced in tp:taxon-treatment.--><fig id="F2" position="float" orientation="portrait"><label>Figures 2–9.</label><caption><p>Adults. <bold>2</bold> <italic><tp:taxon-name><tp:taxon-name-part taxon-name-part-type="genus">Philonome</tp:taxon-name-part> <tp:taxon-name-part taxon-name-part-type="species">cuprescens</tp:taxon-name-part></tp:taxon-name></italic>, ♂ (3.1 mm), abbreviations: AS = apical spot; CF = costal fascia; DB = dorsal bar; LF = longitudinal fascia; SS = subapical spot; TP = tornal patch <bold>3</bold> <italic><tp:taxon-name><tp:taxon-name-part taxon-name-part-type="genus">Philonome</tp:taxon-name-part> <tp:taxon-name-part taxon-name-part-type="species">wielgusi</tp:taxon-name-part></tp:taxon-name></italic>, ♂ holotype (2.8 mm) <bold>4</bold> <italic><tp:taxon-name><tp:taxon-name-part taxon-name-part-type="genus">Philonome</tp:taxon-name-part> <tp:taxon-name-part taxon-name-part-type="species">nigrescens</tp:taxon-name-part></tp:taxon-name></italic>, ♂ holotype (2.8 mm) <bold>5</bold> <italic><tp:taxon-name><tp:taxon-name-part taxon-name-part-type="genus">Philonome</tp:taxon-name-part> <tp:taxon-name-part taxon-name-part-type="species">clemensella</tp:taxon-name-part></tp:taxon-name></italic>, ♂ (4.0 mm) <bold>6</bold> <italic><tp:taxon-name><tp:taxon-name-part taxon-name-part-type="genus">Philonome</tp:taxon-name-part> <tp:taxon-name-part taxon-name-part-type="species">lambdagrapha</tp:taxon-name-part></tp:taxon-name></italic>, ♂ holotype (3.0 mm) <bold>7</bold> <italic><tp:taxon-name><tp:taxon-name-part taxon-name-part-type="genus">Philonome</tp:taxon-name-part> <tp:taxon-name-part taxon-name-part-type="species">curvilineata</tp:taxon-name-part></tp:taxon-name></italic>, ♂ holotype (2.8 mm) <bold>8</bold> <italic><tp:taxon-name><tp:taxon-name-part taxon-name-part-type="genus">Philonome</tp:taxon-name-part> <tp:taxon-name-part taxon-name-part-type="species">euryarga</tp:taxon-name-part></tp:taxon-name></italic>, ♂ (2.7 mm) <bold>9</bold> <italic><tp:taxon-name><tp:taxon-name-part taxon-name-part-type="genus">Philonome</tp:taxon-name-part> <tp:taxon-name-part taxon-name-part-type="species">albivittata</tp:taxon-name-part></tp:taxon-name></italic>, ♂ holotype (2.8 mm). (Forewing lengths in parentheses).</p></caption><graphic xmlns:xlink="http://www.w3.org/1999/xlink" xlink:href="zookeys-494-069-g002.jpg" position="float" orientation="portrait" xlink:type="simple" id="oo_41468.jpg"/></fig></tp:treatment-sec></tp:taxon-treatment>
