# Supplementary material for: Revision of the genus Philonome Chambers and its proposed reassignment to the family Tineidae (Lepidoptera, Tineoidea)
Source: Zookeys. 2015 Apr 6;(494):69–106. doi: 10.3897/zookeys.494.8748 (PMC4400378; doi:10.3897/zookeys.494.8748)
Supplement: XML Treatment for Philonome curvilineata [file zookeys.494.8748-treatment7.xml]

<!DOCTYPE tp:taxon-treatment
  PUBLIC "-//TaxonX//DTD Taxonomic Treatment Publishing DTD v0 20100105//EN" "tax-treatment-NSO.dtd">
<tp:taxon-treatment xmlns:tp="http://www.plazi.org/taxpub"><tp:treatment-meta><kwd-group><label>Taxon classification</label><kwd><named-content content-type="kingdom">Animalia</named-content></kwd><kwd><named-content content-type="order">Lepidoptera</named-content></kwd><kwd><named-content content-type="family">Lyonetiidae</named-content></kwd></kwd-group><mixed-citation publication-type="journal"><person-group><name><surname>Sohn</surname><given-names>Jae-Cheon</given-names></name><name><surname>Davis</surname><given-names>Donald R.</given-names></name><name><surname>Lopez-Vaamonde</surname><given-names>Carlos</given-names></name></person-group><article-title>Revision of the genus <italic><tp:taxon-name><tp:taxon-name-part taxon-name-part-type="genus">Philonome</tp:taxon-name-part></tp:taxon-name></italic> Chambers and its proposed reassignment to the family <tp:taxon-name><tp:taxon-name-part taxon-name-part-type="family">Tineidae</tp:taxon-name-part></tp:taxon-name> (<tp:taxon-name><tp:taxon-name-part taxon-name-part-type="order">Lepidoptera</tp:taxon-name-part></tp:taxon-name>, <tp:taxon-name><tp:taxon-name-part taxon-name-part-type="superfamily">Tineoidea</tp:taxon-name-part></tp:taxon-name>)</article-title><source>Zookeys</source><day>6</day><month>4</month><year>2015</year><volume>2015</volume><issue>494</issue><fpage>69</fpage><lpage>106</lpage><pub-id pub-id-type="doi">10.3897/zookeys.494.8748</pub-id></mixed-citation></tp:treatment-meta><tp:nomenclature><tp:taxon-name>
                        <tp:taxon-name-part taxon-name-part-type="genus">Philonome</tp:taxon-name-part>
                        <tp:taxon-name-part taxon-name-part-type="species">curvilineata</tp:taxon-name-part>
                        <object-id xmlns:xlink="http://www.w3.org/1999/xlink" content-type="zoobank" xlink:type="simple">http://zoobank.org/992460F0-1A1B-4054-8818-2A32A56B77B6</object-id>
                    </tp:taxon-name><tp:taxon-authority>Sohn, Davis &amp; Lopez-Vaamonde</tp:taxon-authority><tp:taxon-status xmlns:xlink="http://www.w3.org/1999/xlink" xlink:type="simple">sp. n.</tp:taxon-status><xref ref-type="fig" rid="F2">Figs 7</xref><xref ref-type="fig" rid="F7">, 40–41</xref></tp:nomenclature><tp:treatment-sec sec-type="Diagnosis"><title>Diagnosis.</title><p>This species is indistinguishable from <italic><tp:taxon-name><tp:taxon-name-part taxon-name-part-type="genus">Philonome</tp:taxon-name-part> <tp:taxon-name-part taxon-name-part-type="species">rivifera</tp:taxon-name-part></tp:taxon-name></italic> Meyrick in external appearance but differs from the latter in having the apex of the valva in the male genitalia entire (<italic>vs.</italic> bifid in <italic><tp:taxon-name><tp:taxon-name-part taxon-name-part-type="genus">Philonome</tp:taxon-name-part> <tp:taxon-name-part taxon-name-part-type="species">rivifera</tp:taxon-name-part></tp:taxon-name></italic>).</p></tp:treatment-sec><tp:treatment-sec sec-type="Adult"><title>Adult</title><p>(Fig. <xref ref-type="fig" rid="F2">7</xref>). <italic>Head</italic>: Scales of vertex orange on posterior 2/3, pale orange on anterior 1/3; scales on dorsum of occiput dark brown, orange on basal 1/4; scales between antennal scapes lustrous pale orange; frons very small, pale orange. Antenna 4/5 as long as forewing; scape as long as diameter of eye, pale orange, paler ventrad; flagellomeres pale orange dorsally, silvery white ventrally. Labial palpus 1/2 as long as antennal scape, lustrous pale orange.</p><!--PageBreak--><p><italic>Thorax</italic>: Scales of patagium orange with dark brown tips; tegula pale orange, intermixed with orange scales basally; mesonotum lustrous orange white, with pale orange transverse band along anterior and posterior margins and at middle. Foreleg with coxa and femur lustrous pale orange; tibia orange, intermixed with dark brown scales dorsally, orange white ventrally; tarsomeres orange dorsally, pale orange ventrally; first tarsomere sparsely intermixed with dark brown scales dorsally. Midleg with coxa and femur lustrous pale orange; tibia brownish orange dorsally, lustrous orange white ventrally; tarsomeres pale orange dorsally, pale yellow ventrally. Hindleg consumed for DNA extraction. Forewing length 2.8 mm (n = 1), reddish brown, slightly paler along dorsal area; costal area yellowish brown on basal 1/2, brownish white above the curvature of longitudinal fascia, pale orange on distal 1/4, intermixed with black scales on middle and distal 1/4 of costa; longitudinal fascia continuous to near apex; convex at distal 1/3, white, juxtaposed with slender black line along lower border; dorsal bar straight, white, juxtaposed with slender, intermittent, black line along outer border; black irroration at middle of dorsal margin and on tornal area; fringe orange on distal costa and apex; scales of fringe along termen pale yellowish gray on basal 2/3, black on distal 1/3. Hindwing brownish gray; fringe pale grayish brown.</p><p><italic>Abdomen</italic>: Male tergum VIII rectangular; male sternum VIII rectangular, broadly emarginated posteriorly.</p><p><italic>Male genitalia</italic> (Figs <xref ref-type="fig" rid="F7">40–41</xref>): Tegumen rectangular, convex posteriorly, with sparsely setose, small bulge apically; tuba analis arising from dorsoposterior region of tegumen. Valva digitate, slightly enlarged on basal 1/2, flattened apically, with stout spiniform setae along edges of apical area and with piliform setae in inner surface of costal and saccular areas. Anellus conical, nearly as long as phallus. Vinculum broad, rectangular; saccus elongate, 1/4 as long as valva. Phallus slightly curved at distal 1/5, narrowing to apex, greatly broadened in basal 1/6.</p><p>Female unknown.</p></tp:treatment-sec><tp:treatment-sec sec-type="Type"><title>Type.</title><p>Holotype: male, “ID#: CLV68110 [red letters] French Guiana: [Régina, Nouragues Research Station] [Lt:4.1 Ln:52/] Carlos Lopez Vaamonde 20-Jan-2010 DNA Barcode <ext-link xmlns:xlink="http://www.w3.org/1999/xlink" ext-link-type="uri" xlink:href="http://www.boldsystems.org/index.php/Public_RecordView?processid=LNOUA586-10" xlink:type="simple">LNOUA586-10</ext-link> [green letters in blue row]”, “Nou37”, “Genitalia slide DRD ♂ USNM 34620” [green label], USNM.</p></tp:treatment-sec><tp:treatment-sec sec-type="Distribution"><title>Distribution.</title><p>French Guiana.</p></tp:treatment-sec><tp:treatment-sec sec-type="Etymology"><title>Etymology.</title><p>The species name, an adjective, is derived from the Latin words ‘curvus’ and ‘lineatus’, together meaning “curved line” and refers to the curved longitudinal fascia on the forewing of this new species.</p></tp:treatment-sec><tp:treatment-sec><!--Section generated to contain objects referenced in tp:taxon-treatment.--><fig id="F2" position="float" orientation="portrait"><label>Figures 2–9.</label><caption><p>Adults. <bold>2</bold> <italic><tp:taxon-name><tp:taxon-name-part taxon-name-part-type="genus">Philonome</tp:taxon-name-part> <tp:taxon-name-part taxon-name-part-type="species">cuprescens</tp:taxon-name-part></tp:taxon-name></italic>, ♂ (3.1 mm), abbreviations: AS = apical spot; CF = costal fascia; DB = dorsal bar; LF = longitudinal fascia; SS = subapical spot; TP = tornal patch <bold>3</bold> <italic><tp:taxon-name><tp:taxon-name-part taxon-name-part-type="genus">Philonome</tp:taxon-name-part> <tp:taxon-name-part taxon-name-part-type="species">wielgusi</tp:taxon-name-part></tp:taxon-name></italic>, ♂ holotype (2.8 mm) <bold>4</bold> <italic><tp:taxon-name><tp:taxon-name-part taxon-name-part-type="genus">Philonome</tp:taxon-name-part> <tp:taxon-name-part taxon-name-part-type="species">nigrescens</tp:taxon-name-part></tp:taxon-name></italic>, ♂ holotype (2.8 mm) <bold>5</bold> <italic><tp:taxon-name><tp:taxon-name-part taxon-name-part-type="genus">Philonome</tp:taxon-name-part> <tp:taxon-name-part taxon-name-part-type="species">clemensella</tp:taxon-name-part></tp:taxon-name></italic>, ♂ (4.0 mm) <bold>6</bold> <italic><tp:taxon-name><tp:taxon-name-part taxon-name-part-type="genus">Philonome</tp:taxon-name-part> <tp:taxon-name-part taxon-name-part-type="species">lambdagrapha</tp:taxon-name-part></tp:taxon-name></italic>, ♂ holotype (3.0 mm) <bold>7</bold> <italic><tp:taxon-name><tp:taxon-name-part taxon-name-part-type="genus">Philonome</tp:taxon-name-part> <tp:taxon-name-part taxon-name-part-type="species">curvilineata</tp:taxon-name-part></tp:taxon-name></italic>, ♂ holotype (2.8 mm) <bold>8</bold> <italic><tp:taxon-name><tp:taxon-name-part taxon-name-part-type="genus">Philonome</tp:taxon-name-part> <tp:taxon-name-part taxon-name-part-type="species">euryarga</tp:taxon-name-part></tp:taxon-name></italic>, ♂ (2.7 mm) <bold>9</bold> <italic><tp:taxon-name><tp:taxon-name-part taxon-name-part-type="genus">Philonome</tp:taxon-name-part> <tp:taxon-name-part taxon-name-part-type="species">albivittata</tp:taxon-name-part></tp:taxon-name></italic>, ♂ holotype (2.8 mm). (Forewing lengths in parentheses).</p></caption><graphic xmlns:xlink="http://www.w3.org/1999/xlink" xlink:href="zookeys-494-069-g002.jpg" position="float" orientation="portrait" xlink:type="simple" id="oo_41468.jpg"/></fig><fig id="F7" position="float" orientation="portrait"><label>Figures 37–46.</label><caption><p><italic><tp:taxon-name><tp:taxon-name-part taxon-name-part-type="genus">Philonome</tp:taxon-name-part></tp:taxon-name></italic>, male genitalia. <bold>37</bold>–<bold>39</bold> <italic><tp:taxon-name><tp:taxon-name-part taxon-name-part-type="genus">Philonome</tp:taxon-name-part> <tp:taxon-name-part taxon-name-part-type="species">lambdagrapha</tp:taxon-name-part></tp:taxon-name></italic> <bold>37</bold> Ventral view of genital capsule and phallus <bold>38</bold> Lateral view <bold>39</bold> Phallus <bold>40</bold>–<bold>41</bold> <italic><tp:taxon-name><tp:taxon-name-part taxon-name-part-type="genus">Philonome</tp:taxon-name-part> <tp:taxon-name-part taxon-name-part-type="species">curvilineata</tp:taxon-name-part></tp:taxon-name></italic>. <bold>40</bold> Ventral view of genital capsule and phallus <bold>41</bold> Lateral view <bold>42</bold>–<bold>46</bold> <italic><tp:taxon-name><tp:taxon-name-part taxon-name-part-type="genus">Philonome</tp:taxon-name-part> <tp:taxon-name-part taxon-name-part-type="species">euryarga</tp:taxon-name-part></tp:taxon-name></italic> <bold>42</bold> Ventral view of genital capsule <bold>43</bold> Ventral view <bold>44</bold> abdominal tergum VIII (caudal end directed upward) <bold>45</bold> Lateral view of phallus <bold>46</bold> Anterior base of phallus, ventral view.</p></caption><graphic xmlns:xlink="http://www.w3.org/1999/xlink" xlink:href="zookeys-494-069-g007.jpg" position="float" orientation="portrait" xlink:type="simple" id="oo_41473.jpg"/></fig></tp:treatment-sec></tp:taxon-treatment>
