# Supplementary material for: Revision of the genus Philonome Chambers and its proposed reassignment to the family Tineidae (Lepidoptera, Tineoidea)
Source: Zookeys. 2015 Apr 6;(494):69–106. doi: 10.3897/zookeys.494.8748 (PMC4400378; doi:10.3897/zookeys.494.8748)
Supplement: XML Treatment for Philonome euryarga [file zookeys.494.8748-treatment8.xml]

<!DOCTYPE tp:taxon-treatment
  PUBLIC "-//TaxonX//DTD Taxonomic Treatment Publishing DTD v0 20100105//EN" "tax-treatment-NSO.dtd">
<tp:taxon-treatment xmlns:tp="http://www.plazi.org/taxpub"><tp:treatment-meta><kwd-group><label>Taxon classification</label><kwd><named-content content-type="kingdom">Animalia</named-content></kwd><kwd><named-content content-type="order">Lepidoptera</named-content></kwd><kwd><named-content content-type="family">Lyonetiidae</named-content></kwd></kwd-group><mixed-citation publication-type="journal"><person-group><name><surname>Sohn</surname><given-names>Jae-Cheon</given-names></name><name><surname>Davis</surname><given-names>Donald R.</given-names></name><name><surname>Lopez-Vaamonde</surname><given-names>Carlos</given-names></name></person-group><article-title>Revision of the genus <italic><tp:taxon-name><tp:taxon-name-part taxon-name-part-type="genus">Philonome</tp:taxon-name-part></tp:taxon-name></italic> Chambers and its proposed reassignment to the family <tp:taxon-name><tp:taxon-name-part taxon-name-part-type="family">Tineidae</tp:taxon-name-part></tp:taxon-name> (<tp:taxon-name><tp:taxon-name-part taxon-name-part-type="order">Lepidoptera</tp:taxon-name-part></tp:taxon-name>, <tp:taxon-name><tp:taxon-name-part taxon-name-part-type="superfamily">Tineoidea</tp:taxon-name-part></tp:taxon-name>)</article-title><source>Zookeys</source><day>6</day><month>4</month><year>2015</year><volume>2015</volume><issue>494</issue><fpage>69</fpage><lpage>106</lpage><pub-id pub-id-type="doi">10.3897/zookeys.494.8748</pub-id></mixed-citation></tp:treatment-meta><tp:nomenclature><tp:taxon-name>
                        <tp:taxon-name-part taxon-name-part-type="genus">Philonome</tp:taxon-name-part>
                        <tp:taxon-name-part taxon-name-part-type="species">euryarga</tp:taxon-name-part>
                    </tp:taxon-name><tp:taxon-authority>Meyrick, 1915</tp:taxon-authority><xref ref-type="fig" rid="F2">Figs 8</xref><xref ref-type="fig" rid="F7">, 42–46</xref><!--PageBreak--><tp:nomenclature-citation-list><tp:nomenclature-citation><tp:taxon-name><tp:taxon-name-part taxon-name-part-type="genus">Philonome</tp:taxon-name-part> <tp:taxon-name-part taxon-name-part-type="species">euryarga</tp:taxon-name-part></tp:taxon-name><comment> Meyrick, 1915: 250.</comment></tp:nomenclature-citation></tp:nomenclature-citation-list></tp:nomenclature><tp:treatment-sec sec-type="Adult"><title>Adult</title><p>(Fig. <xref ref-type="fig" rid="F2">8</xref>). <italic>Head</italic>: Vertex reddish orange on posterior 2/3, pale orange on anterior 1/3; scales on interspace between antennal scapes yellowish white; frons lustrous, yellowish white; occipital area white. Antenna 3/5 as long as forewing; scape pale orange dorsally, pale yellowish gray; flagellomeres pale reddish orange dorsally, yellowish white ventrally. Labial palpus as long as maxillary palpus, lustrous, pale yellowish gray, intermixed with dark brown scales apically. Maxillary palpus lustrous yellowish white.</p><p><italic>Thorax</italic>: Patagium and tegulae white; mesonotum white in anterior 1/2, reddish brown in posterior 1/2, with a dark brown transverse band medially; mesoscutellum brownish gray. Foreleg lustrous yellowish white, with narrow brownish gray area dorsally. Midleg reddish orange dorsally, lustrous yellowish white ventrally. Hindleg pale orange dorsally, lustrous yellowish gray ventrally. Forewing length 2.7 mm (n=1), reddish brown; costa brown; longitudinal fascia white, spanning entire costal area except costa, lower margin sinuous, accompanied with narrow, dark brown line; dorsal bar white, at basal 1/3 of dorsum, dentiform, accompanied with dark brown bar along upper margin; marginal area dark brown; elongate scales of fringe pale reddish brown, with dark brown tips; hairy scales of fringe pale yellowish gray. Hindwing pale grayish orange; fringe yellowish gray.</p><p><italic>Abdomen</italic>: Male tergum VIII sclerotized, subtrapezoidal, narrower caudally, emarginated posteriorly, with dense pores on posterior 1/3 and long process posterolaterally; male sternum VIII subrectangular, with short coremata posterolaterally.</p><p><italic>Male genitalia</italic> (Figs <xref ref-type="fig" rid="F7">42–46</xref>): Tegumen round posteriorly, nearly parallel laterally, with an oval opening posteromedially; tuba analis as broad as vinculum. Valva divided into two portions; costal portion as long as tegumen, broad at basal 1/3, narrowed to cucullus, with a rectangular projection and a triangular projection at distal 2/5 of dorsal and ventral area respectively; cucullus digitate, with shallow bulge basally; saccular portion 1/2 as long as costal portion, obovate. Anellus extending to basal 5/8 of phallus. Vinculum elongate, subrectangular, as long as costal portion of valva, with T-shaped sclerotization medially; saccus 2/3 as long as vinculum, narrowed to apex. Phallus straight, broadened on basal 1/3.</p><p>Female genitalia not examined.</p></tp:treatment-sec><tp:treatment-sec sec-type="Type"><title>Type.</title><p>Holotype: female, “Holo-type” [round label with red borders], “Bartica, Brit[ish] Guiana. Parish. 2.13”, “<italic><tp:taxon-name><tp:taxon-name-part taxon-name-part-type="species">euryarga</tp:taxon-name-part></tp:taxon-name></italic> Meyr.” [hand-written], “<italic><tp:taxon-name><tp:taxon-name-part taxon-name-part-type="genus">Philonome</tp:taxon-name-part> <tp:taxon-name-part taxon-name-part-type="species">euryarga</tp:taxon-name-part></tp:taxon-name></italic> 1/1 Meyr[ick] E. Meyrick det. in Meyrick Coll.”, BMNH.</p></tp:treatment-sec><tp:treatment-sec sec-type="Material examined"><title>Material examined.</title><p><bold>French Guiana:</bold> Régina: Nouragues Research Station (Lt: 4.1, Ln: 52): 1♂, 19 January 2010 (C. Lopez-Vaamonde), DNA Barcode <ext-link xmlns:xlink="http://www.w3.org/1999/xlink" ext-link-type="uri" xlink:href="http://www.boldsystems.org/index.php/Public_RecordView?processid=LNOUA669-10" xlink:type="simple">LNOUA669-10</ext-link>, ID#: CLV76410, [GSN] USNM 34622, USNM.</p></tp:treatment-sec><tp:treatment-sec sec-type="Distribution"><title>Distribution.</title><p>Guyana and French Guiana.</p></tp:treatment-sec><tp:treatment-sec><!--Section generated to contain objects referenced in tp:taxon-treatment.--><fig id="F2" position="float" orientation="portrait"><label>Figures 2–9.</label><caption><p>Adults. <bold>2</bold> <italic><tp:taxon-name><tp:taxon-name-part taxon-name-part-type="genus">Philonome</tp:taxon-name-part> <tp:taxon-name-part taxon-name-part-type="species">cuprescens</tp:taxon-name-part></tp:taxon-name></italic>, ♂ (3.1 mm), abbreviations: AS = apical spot; CF = costal fascia; DB = dorsal bar; LF = longitudinal fascia; SS = subapical spot; TP = tornal patch <bold>3</bold> <italic><tp:taxon-name><tp:taxon-name-part taxon-name-part-type="genus">Philonome</tp:taxon-name-part> <tp:taxon-name-part taxon-name-part-type="species">wielgusi</tp:taxon-name-part></tp:taxon-name></italic>, ♂ holotype (2.8 mm) <bold>4</bold> <italic><tp:taxon-name><tp:taxon-name-part taxon-name-part-type="genus">Philonome</tp:taxon-name-part> <tp:taxon-name-part taxon-name-part-type="species">nigrescens</tp:taxon-name-part></tp:taxon-name></italic>, ♂ holotype (2.8 mm) <bold>5</bold> <italic><tp:taxon-name><tp:taxon-name-part taxon-name-part-type="genus">Philonome</tp:taxon-name-part> <tp:taxon-name-part taxon-name-part-type="species">clemensella</tp:taxon-name-part></tp:taxon-name></italic>, ♂ (4.0 mm) <bold>6</bold> <italic><tp:taxon-name><tp:taxon-name-part taxon-name-part-type="genus">Philonome</tp:taxon-name-part> <tp:taxon-name-part taxon-name-part-type="species">lambdagrapha</tp:taxon-name-part></tp:taxon-name></italic>, ♂ holotype (3.0 mm) <bold>7</bold> <italic><tp:taxon-name><tp:taxon-name-part taxon-name-part-type="genus">Philonome</tp:taxon-name-part> <tp:taxon-name-part taxon-name-part-type="species">curvilineata</tp:taxon-name-part></tp:taxon-name></italic>, ♂ holotype (2.8 mm) <bold>8</bold> <italic><tp:taxon-name><tp:taxon-name-part taxon-name-part-type="genus">Philonome</tp:taxon-name-part> <tp:taxon-name-part taxon-name-part-type="species">euryarga</tp:taxon-name-part></tp:taxon-name></italic>, ♂ (2.7 mm) <bold>9</bold> <italic><tp:taxon-name><tp:taxon-name-part taxon-name-part-type="genus">Philonome</tp:taxon-name-part> <tp:taxon-name-part taxon-name-part-type="species">albivittata</tp:taxon-name-part></tp:taxon-name></italic>, ♂ holotype (2.8 mm). (Forewing lengths in parentheses).</p></caption><graphic xmlns:xlink="http://www.w3.org/1999/xlink" xlink:href="zookeys-494-069-g002.jpg" position="float" orientation="portrait" xlink:type="simple" id="oo_41468.jpg"/></fig><fig id="F7" position="float" orientation="portrait"><label>Figures 37–46.</label><caption><p><italic><tp:taxon-name><tp:taxon-name-part taxon-name-part-type="genus">Philonome</tp:taxon-name-part></tp:taxon-name></italic>, male genitalia. <bold>37</bold>–<bold>39</bold> <italic><tp:taxon-name><tp:taxon-name-part taxon-name-part-type="genus">Philonome</tp:taxon-name-part> <tp:taxon-name-part taxon-name-part-type="species">lambdagrapha</tp:taxon-name-part></tp:taxon-name></italic> <bold>37</bold> Ventral view of genital capsule and phallus <bold>38</bold> Lateral view <bold>39</bold> Phallus <bold>40</bold>–<bold>41</bold> <italic><tp:taxon-name><tp:taxon-name-part taxon-name-part-type="genus">Philonome</tp:taxon-name-part> <tp:taxon-name-part taxon-name-part-type="species">curvilineata</tp:taxon-name-part></tp:taxon-name></italic>. <bold>40</bold> Ventral view of genital capsule and phallus <bold>41</bold> Lateral view <bold>42</bold>–<bold>46</bold> <italic><tp:taxon-name><tp:taxon-name-part taxon-name-part-type="genus">Philonome</tp:taxon-name-part> <tp:taxon-name-part taxon-name-part-type="species">euryarga</tp:taxon-name-part></tp:taxon-name></italic> <bold>42</bold> Ventral view of genital capsule <bold>43</bold> Ventral view <bold>44</bold> abdominal tergum VIII (caudal end directed upward) <bold>45</bold> Lateral view of phallus <bold>46</bold> Anterior base of phallus, ventral view.</p></caption><graphic xmlns:xlink="http://www.w3.org/1999/xlink" xlink:href="zookeys-494-069-g007.jpg" position="float" orientation="portrait" xlink:type="simple" id="oo_41473.jpg"/></fig></tp:treatment-sec></tp:taxon-treatment>
