# Supplementary material for: Revision of the genus Philonome Chambers and its proposed reassignment to the family Tineidae (Lepidoptera, Tineoidea)
Source: Zookeys. 2015 Apr 6;(494):69–106. doi: 10.3897/zookeys.494.8748 (PMC4400378; doi:10.3897/zookeys.494.8748)
Supplement: XML Treatment for Philonome albivittata [file zookeys.494.8748-treatment9.xml]

<!DOCTYPE tp:taxon-treatment
  PUBLIC "-//TaxonX//DTD Taxonomic Treatment Publishing DTD v0 20100105//EN" "tax-treatment-NSO.dtd">
<tp:taxon-treatment xmlns:tp="http://www.plazi.org/taxpub"><tp:treatment-meta><kwd-group><label>Taxon classification</label><kwd><named-content content-type="kingdom">Animalia</named-content></kwd><kwd><named-content content-type="order">Lepidoptera</named-content></kwd><kwd><named-content content-type="family">Lyonetiidae</named-content></kwd></kwd-group><mixed-citation publication-type="journal"><person-group><name><surname>Sohn</surname><given-names>Jae-Cheon</given-names></name><name><surname>Davis</surname><given-names>Donald R.</given-names></name><name><surname>Lopez-Vaamonde</surname><given-names>Carlos</given-names></name></person-group><article-title>Revision of the genus <italic><tp:taxon-name><tp:taxon-name-part taxon-name-part-type="genus">Philonome</tp:taxon-name-part></tp:taxon-name></italic> Chambers and its proposed reassignment to the family <tp:taxon-name><tp:taxon-name-part taxon-name-part-type="family">Tineidae</tp:taxon-name-part></tp:taxon-name> (<tp:taxon-name><tp:taxon-name-part taxon-name-part-type="order">Lepidoptera</tp:taxon-name-part></tp:taxon-name>, <tp:taxon-name><tp:taxon-name-part taxon-name-part-type="superfamily">Tineoidea</tp:taxon-name-part></tp:taxon-name>)</article-title><source>Zookeys</source><day>6</day><month>4</month><year>2015</year><volume>2015</volume><issue>494</issue><fpage>69</fpage><lpage>106</lpage><pub-id pub-id-type="doi">10.3897/zookeys.494.8748</pub-id></mixed-citation></tp:treatment-meta><tp:nomenclature><tp:taxon-name>
                        <tp:taxon-name-part taxon-name-part-type="genus">Philonome</tp:taxon-name-part>
                        <tp:taxon-name-part taxon-name-part-type="species">albivittata</tp:taxon-name-part>
                        <object-id xmlns:xlink="http://www.w3.org/1999/xlink" content-type="zoobank" xlink:type="simple">http://zoobank.org/EC0040A3-49DF-48BF-AB11-B03C618B363B</object-id>
                    </tp:taxon-name><tp:taxon-authority>Sohn, Davis &amp; Lopez-Vaamonde</tp:taxon-authority><tp:taxon-status xmlns:xlink="http://www.w3.org/1999/xlink" xlink:type="simple">sp. n.</tp:taxon-status><xref ref-type="fig" rid="F2">Figs 9</xref><xref ref-type="fig" rid="F8">, 47–48</xref></tp:nomenclature><tp:treatment-sec sec-type="Diagnosis"><title>Diagnosis.</title><p>This species is similar to another congener, <italic><tp:taxon-name><tp:taxon-name-part taxon-name-part-type="genus">Philonome</tp:taxon-name-part> <tp:taxon-name-part taxon-name-part-type="species">euryarga</tp:taxon-name-part></tp:taxon-name></italic> Meyrick in overall external appearance, but differs from the latter in having darker hindwings. Their male genitalia possess several distinct differences including the tegumen with lateral projections in <italic><tp:taxon-name><tp:taxon-name-part taxon-name-part-type="genus">Philonome</tp:taxon-name-part> <tp:taxon-name-part taxon-name-part-type="species">albivittata</tp:taxon-name-part></tp:taxon-name></italic>; the saccus present only in <italic><tp:taxon-name><tp:taxon-name-part taxon-name-part-type="genus">Philonome</tp:taxon-name-part> <tp:taxon-name-part taxon-name-part-type="species">euryarga</tp:taxon-name-part></tp:taxon-name></italic>; and in the form of the costal portion of valva (Figs <xref ref-type="fig" rid="F7">41</xref> <italic>vs.</italic> <xref ref-type="fig" rid="F7">46</xref>).</p><!--PageBreak--></tp:treatment-sec><tp:treatment-sec sec-type="Adult"><title>Adult</title><p>(Fig. <xref ref-type="fig" rid="F2">9</xref>). <italic>Head</italic>: Vertex orange, intermixed with pale orange scales anteriorly and posteriorly and with dark brown scales laterally; scales on dorsum of occiput dark brown, orange on basal 1/4; scales between antennal scapes lustrous pale orange. Frons silvery white, concave at center. Antenna 4/5 as long as forewing; scape as long as diameter of eye, orange dorsally, silvery white anterolaterally and ventrally, intermixed with grayish brown scales apically; flagellomeres pale orange dorsally, lustrous pale yellow ventrally; 1st and 2nd flagellomeres intermixed with grayish brown scales dorsoapically. Labial palpus 1/2 as long as antennal scape, lustrous pale yellow.</p><!--PageBreak--><p><italic>Thorax</italic>: Patagium lustrous pale yellow; tegula white, intermixed with pale orange scales basally; mesonotum white on anterior half, lustrous reddish brown on posterior half, with a dark brown transverse band medially. Foreleg with coxa lustrous pale yellow; femur lustrous dark grayish brown laterally, lustrous pale yellow mesally; tibia and tarsus dark brown dorsally, pale grayish yellow ventrally. Midleg with coxa lustrous pale yellow; femur lustrous pale orange dorsally, lustrous pale yellow laterally and ventrally; tibia pale orange, intermixed with dark brown scales dorsally; tarsomeres orange dorsally, pale orange ventrally. Hindleg with coxa and femur lustrous pale orange; tibia pale brownish orange dorsally, pale orange ventrally, with stiff piliform scales; tarsomeres pale orange. Forewing length 2.8–3.1 mm (n = 3); reddish brown; costa brown; longitudinal fascia white, spanning entire costal area except costa; lower margin sinuous, accompanied with narrow, dark brown line; dorsal bar white, at basal 1/3 of dorsum, dentiform, accompanied with dark brown bar along upper margin; marginal area dark brown; fringe brownish gray. Hindwing and fringe brownish gray.</p><p><italic>Abdomen</italic>: Male tergum VIII rectangular; male sternum VIII subrectangular, with oblique furrow and short coremata laterally.</p><p><italic>Male genitalia</italic> (Figs <xref ref-type="fig" rid="F8">47–48</xref>): Tegumen subtrapezoidal, with sparsely setose, digitate projection posterolaterally. Valva divided into two portions; costal portion 2× longer than tegumen, broad basally, narrowed to cucullus; cucullus spatulate, narrowly round apically, sparsely setose, with short, spiniform setae in apical 1/4; saccular portion 1.5× as long as tegumen, elongate, obovate, sparsely setose. Anellus funnel-shaped, broadened basally. Juxta with an ovate bulge and a ridge connected to anellus. Vinculum rectangular, slightly concave anteriorly. Phallus slender and of even diameter on posterior 4/5, enlarged subtriangularly around ductus ejaculatorius.</p><fig id="F8" position="float" orientation="portrait"><label>Figures 47–56.</label><caption><p><italic><tp:taxon-name><tp:taxon-name-part taxon-name-part-type="genus">Philonome</tp:taxon-name-part></tp:taxon-name></italic>, male genitalia. <bold>47</bold>–<bold>48</bold> <italic><tp:taxon-name><tp:taxon-name-part taxon-name-part-type="genus">Philonome</tp:taxon-name-part> <tp:taxon-name-part taxon-name-part-type="species">albivittata</tp:taxon-name-part></tp:taxon-name></italic> <bold>47</bold> Ventral view of genital capsule and phallus <bold>48</bold> Lateral view <bold>49</bold>–<bold>52</bold> <italic><tp:taxon-name><tp:taxon-name-part taxon-name-part-type="genus">Philonome</tp:taxon-name-part> <tp:taxon-name-part taxon-name-part-type="species">penerivifera</tp:taxon-name-part></tp:taxon-name></italic> <bold>49</bold> Ventral view of genital capsule and phallus <bold>50</bold> Lateral view, with ventral detail of uncus <bold>51</bold> Lateral view of valva <bold>52</bold> Phallus <bold>53–56</bold> <italic><tp:taxon-name><tp:taxon-name-part taxon-name-part-type="genus">Philonome</tp:taxon-name-part> <tp:taxon-name-part taxon-name-part-type="species">rivifera</tp:taxon-name-part></tp:taxon-name></italic>. <bold>53</bold> Ventral view of genital capsule and phallus <bold>54</bold> Lateral view <bold>55</bold> Lateral view of valva <bold>56</bold> Phallus.</p></caption><graphic xmlns:xlink="http://www.w3.org/1999/xlink" xlink:href="zookeys-494-069-g008.jpg" position="float" orientation="portrait" xlink:type="simple" id="oo_41474.jpg"/></fig><p>Female unknown.</p></tp:treatment-sec><tp:treatment-sec sec-type="Types"><title>Types.</title><p>Holotype: male, “ID#: CLV10410 [red letters] French Guiana: [Régina, Nouragues Research Station] [Lt:4.1 Ln:52/] Carlos Lopez Vaamonde 16-Jan-2010 DNA Barcode LNOUA009 [sic: 946] -10 [green letters in blue row]”, “Genitalia slide DRD ♂ USNM 34623” [green label], USNM. Paratype: <bold>French Guiana:</bold> Régina: Nouragues Research Station (Lt:4.1, Ln:52): 1♂, 20 January 2010 (C Lopez-Vaamonde), “ID#: CLV94410”, “DNA Barcode <ext-link xmlns:xlink="http://www.w3.org/1999/xlink" ext-link-type="uri" xlink:href="http://www.boldsystems.org/index.php/Public_RecordView?processid=LNOUA849-10" xlink:type="simple">LNOUA849-10</ext-link>”, [GSN] 34625, USNM.</p></tp:treatment-sec><tp:treatment-sec sec-type="Distribution"><title>Distribution.</title><p>French Guiana.</p></tp:treatment-sec><tp:treatment-sec sec-type="Etymology"><title>Etymology.</title><p>The species name is derived from the Latin adjectives, ‘albus’ and ‘vittatus’, meaning “white” and “banded” respectively, and refers to the white longitudinal band on the forewing of this new species.</p></tp:treatment-sec><tp:treatment-sec><!--Section generated to contain objects referenced in tp:taxon-treatment.--><fig id="F2" position="float" orientation="portrait"><label>Figures 2–9.</label><caption><p>Adults. <bold>2</bold> <italic><tp:taxon-name><tp:taxon-name-part taxon-name-part-type="genus">Philonome</tp:taxon-name-part> <tp:taxon-name-part taxon-name-part-type="species">cuprescens</tp:taxon-name-part></tp:taxon-name></italic>, ♂ (3.1 mm), abbreviations: AS = apical spot; CF = costal fascia; DB = dorsal bar; LF = longitudinal fascia; SS = subapical spot; TP = tornal patch <bold>3</bold> <italic><tp:taxon-name><tp:taxon-name-part taxon-name-part-type="genus">Philonome</tp:taxon-name-part> <tp:taxon-name-part taxon-name-part-type="species">wielgusi</tp:taxon-name-part></tp:taxon-name></italic>, ♂ holotype (2.8 mm) <bold>4</bold> <italic><tp:taxon-name><tp:taxon-name-part taxon-name-part-type="genus">Philonome</tp:taxon-name-part> <tp:taxon-name-part taxon-name-part-type="species">nigrescens</tp:taxon-name-part></tp:taxon-name></italic>, ♂ holotype (2.8 mm) <bold>5</bold> <italic><tp:taxon-name><tp:taxon-name-part taxon-name-part-type="genus">Philonome</tp:taxon-name-part> <tp:taxon-name-part taxon-name-part-type="species">clemensella</tp:taxon-name-part></tp:taxon-name></italic>, ♂ (4.0 mm) <bold>6</bold> <italic><tp:taxon-name><tp:taxon-name-part taxon-name-part-type="genus">Philonome</tp:taxon-name-part> <tp:taxon-name-part taxon-name-part-type="species">lambdagrapha</tp:taxon-name-part></tp:taxon-name></italic>, ♂ holotype (3.0 mm) <bold>7</bold> <italic><tp:taxon-name><tp:taxon-name-part taxon-name-part-type="genus">Philonome</tp:taxon-name-part> <tp:taxon-name-part taxon-name-part-type="species">curvilineata</tp:taxon-name-part></tp:taxon-name></italic>, ♂ holotype (2.8 mm) <bold>8</bold> <italic><tp:taxon-name><tp:taxon-name-part taxon-name-part-type="genus">Philonome</tp:taxon-name-part> <tp:taxon-name-part taxon-name-part-type="species">euryarga</tp:taxon-name-part></tp:taxon-name></italic>, ♂ (2.7 mm) <bold>9</bold> <italic><tp:taxon-name><tp:taxon-name-part taxon-name-part-type="genus">Philonome</tp:taxon-name-part> <tp:taxon-name-part taxon-name-part-type="species">albivittata</tp:taxon-name-part></tp:taxon-name></italic>, ♂ holotype (2.8 mm). (Forewing lengths in parentheses).</p></caption><graphic xmlns:xlink="http://www.w3.org/1999/xlink" xlink:href="zookeys-494-069-g002.jpg" position="float" orientation="portrait" xlink:type="simple" id="oo_41468.jpg"/></fig><fig id="F7" position="float" orientation="portrait"><label>Figures 37–46.</label><caption><p><italic><tp:taxon-name><tp:taxon-name-part taxon-name-part-type="genus">Philonome</tp:taxon-name-part></tp:taxon-name></italic>, male genitalia. <bold>37</bold>–<bold>39</bold> <italic><tp:taxon-name><tp:taxon-name-part taxon-name-part-type="genus">Philonome</tp:taxon-name-part> <tp:taxon-name-part taxon-name-part-type="species">lambdagrapha</tp:taxon-name-part></tp:taxon-name></italic> <bold>37</bold> Ventral view of genital capsule and phallus <bold>38</bold> Lateral view <bold>39</bold> Phallus <bold>40</bold>–<bold>41</bold> <italic><tp:taxon-name><tp:taxon-name-part taxon-name-part-type="genus">Philonome</tp:taxon-name-part> <tp:taxon-name-part taxon-name-part-type="species">curvilineata</tp:taxon-name-part></tp:taxon-name></italic>. <bold>40</bold> Ventral view of genital capsule and phallus <bold>41</bold> Lateral view <bold>42</bold>–<bold>46</bold> <italic><tp:taxon-name><tp:taxon-name-part taxon-name-part-type="genus">Philonome</tp:taxon-name-part> <tp:taxon-name-part taxon-name-part-type="species">euryarga</tp:taxon-name-part></tp:taxon-name></italic> <bold>42</bold> Ventral view of genital capsule <bold>43</bold> Ventral view <bold>44</bold> abdominal tergum VIII (caudal end directed upward) <bold>45</bold> Lateral view of phallus <bold>46</bold> Anterior base of phallus, ventral view.</p></caption><graphic xmlns:xlink="http://www.w3.org/1999/xlink" xlink:href="zookeys-494-069-g007.jpg" position="float" orientation="portrait" xlink:type="simple" id="oo_41473.jpg"/></fig></tp:treatment-sec></tp:taxon-treatment>
