# Supplementary material for: Revision of the genus Philonome Chambers and its proposed reassignment to the family Tineidae (Lepidoptera, Tineoidea)
Source: Zookeys. 2015 Apr 6;(494):69–106. doi: 10.3897/zookeys.494.8748 (PMC4400378; doi:10.3897/zookeys.494.8748)
Supplement: XML Treatment for Philonome penerivifera [file zookeys.494.8748-treatment10.xml]

<!DOCTYPE tp:taxon-treatment
  PUBLIC "-//TaxonX//DTD Taxonomic Treatment Publishing DTD v0 20100105//EN" "tax-treatment-NSO.dtd">
<tp:taxon-treatment xmlns:tp="http://www.plazi.org/taxpub"><tp:treatment-meta><kwd-group><label>Taxon classification</label><kwd><named-content content-type="kingdom">Animalia</named-content></kwd><kwd><named-content content-type="order">Lepidoptera</named-content></kwd><kwd><named-content content-type="family">Lyonetiidae</named-content></kwd></kwd-group><mixed-citation publication-type="journal"><person-group><name><surname>Sohn</surname><given-names>Jae-Cheon</given-names></name><name><surname>Davis</surname><given-names>Donald R.</given-names></name><name><surname>Lopez-Vaamonde</surname><given-names>Carlos</given-names></name></person-group><article-title>Revision of the genus <italic><tp:taxon-name><tp:taxon-name-part taxon-name-part-type="genus">Philonome</tp:taxon-name-part></tp:taxon-name></italic> Chambers and its proposed reassignment to the family <tp:taxon-name><tp:taxon-name-part taxon-name-part-type="family">Tineidae</tp:taxon-name-part></tp:taxon-name> (<tp:taxon-name><tp:taxon-name-part taxon-name-part-type="order">Lepidoptera</tp:taxon-name-part></tp:taxon-name>, <tp:taxon-name><tp:taxon-name-part taxon-name-part-type="superfamily">Tineoidea</tp:taxon-name-part></tp:taxon-name>)</article-title><source>Zookeys</source><day>6</day><month>4</month><year>2015</year><volume>2015</volume><issue>494</issue><fpage>69</fpage><lpage>106</lpage><pub-id pub-id-type="doi">10.3897/zookeys.494.8748</pub-id></mixed-citation></tp:treatment-meta><tp:nomenclature><tp:taxon-name>
                        <tp:taxon-name-part taxon-name-part-type="genus">Philonome</tp:taxon-name-part>
                        <tp:taxon-name-part taxon-name-part-type="species">penerivifera</tp:taxon-name-part>
                        <object-id xmlns:xlink="http://www.w3.org/1999/xlink" content-type="zoobank" xlink:type="simple">http://zoobank.org/48A07D44-E6AC-4D0B-AD2F-17863CB24E88</object-id>
                    </tp:taxon-name><tp:taxon-authority>Sohn &amp; Davis</tp:taxon-authority><tp:taxon-status xmlns:xlink="http://www.w3.org/1999/xlink" xlink:type="simple">sp. n.</tp:taxon-status><xref ref-type="fig" rid="F3">Figs 10</xref><xref ref-type="fig" rid="F8">, 49–52</xref><xref ref-type="fig" rid="F10">, 61–62</xref><!--PageBreak--></tp:nomenclature><tp:treatment-sec sec-type="Diagnosis"><title>Diagnosis.</title><p>This species is indistinguishable from <italic><tp:taxon-name><tp:taxon-name-part taxon-name-part-type="genus">Philonome</tp:taxon-name-part> <tp:taxon-name-part taxon-name-part-type="species">rivifera</tp:taxon-name-part></tp:taxon-name></italic> in external appearance. Both species can be clearly distinguished from each other by the male genitalia (Table <xref ref-type="table" rid="T2">2</xref>), including distal margin of cucullus shallowly concave in <italic><tp:taxon-name><tp:taxon-name-part taxon-name-part-type="genus">Philonome</tp:taxon-name-part> <tp:taxon-name-part taxon-name-part-type="species">penerivifera</tp:taxon-name-part></tp:taxon-name></italic> but deeply emarginated in <italic><tp:taxon-name><tp:taxon-name-part taxon-name-part-type="genus">Philonome</tp:taxon-name-part> <tp:taxon-name-part taxon-name-part-type="species">rivifera</tp:taxon-name-part></tp:taxon-name></italic>; tegumen triangular in <italic><tp:taxon-name><tp:taxon-name-part taxon-name-part-type="genus">Philonome</tp:taxon-name-part> <tp:taxon-name-part taxon-name-part-type="species">penerivifera</tp:taxon-name-part></tp:taxon-name></italic> but subrectangular in <italic><tp:taxon-name><tp:taxon-name-part taxon-name-part-type="genus">Philonome</tp:taxon-name-part> <tp:taxon-name-part taxon-name-part-type="species">rivifera</tp:taxon-name-part></tp:taxon-name></italic>; and lateral area of vinculum less protruding in <italic><tp:taxon-name><tp:taxon-name-part taxon-name-part-type="genus">Philonome</tp:taxon-name-part> <tp:taxon-name-part taxon-name-part-type="species">penerivifera</tp:taxon-name-part></tp:taxon-name></italic> than in <italic><tp:taxon-name><tp:taxon-name-part taxon-name-part-type="genus">Philonome</tp:taxon-name-part> <tp:taxon-name-part taxon-name-part-type="species">rivifera</tp:taxon-name-part></tp:taxon-name></italic>.</p></tp:treatment-sec><tp:treatment-sec sec-type="Adult"><title>Adult</title><p>(Fig. <xref ref-type="fig" rid="F3">10</xref>). <italic>Head</italic>: Vertex brownish white or pale orange on posterior 2/3, pale yellowish white on anterior 1/3; scales on interspace between antennal scapes yellowish white; frons lustrous yellowish white; scales on occiput pale orange, with dark brown tips dorsally, pale yellowish white laterally. Antenna 3/5 as long as forewing; scape pale grayish orange dorsally, lustrous yellowish white ventrally; flagellomeres pale orange dorsally, yellowish white ventrally. Labial palpus 1/2 as long as maxillary palpus, dark grayish brown laterally, lustrous yellowish white mesally. Maxillary palpus yellowish white.</p><p><italic>Thorax</italic>: Scales of patagium pale orange, with dark brown tips; tegula reddish brown basally, paler to apex, pale orange apically; mesonotum pale orange, transversely intermixed with dark brown scales at middle. Fore- and midlegs with coxa lustrous yellowish white; femur, tibia, and tarsomeres dark brown dorsally, lustrous yellowish white laterally and ventrally. Hindleg pale brownish gray dorsally, lustrous yellowish white laterally and ventrally. Forewing length 3.2–3.6 mm (n = 2), coloration and patterns similar to <italic><tp:taxon-name><tp:taxon-name-part taxon-name-part-type="genus">Philonome</tp:taxon-name-part> <tp:taxon-name-part taxon-name-part-type="species">rivifera</tp:taxon-name-part></tp:taxon-name></italic>. Hindwing dark brownish gray; fringe brownish gray on costal and apical area, yellowish gray along posterior margin.</p><p><italic>Abdomen</italic>: Terga pale grayish orange or pale grayish brown; sterna lustrous, white or pale orange.</p><p><italic>Male genitalia</italic> (Figs <xref ref-type="fig" rid="F8">49–52</xref>): Tegumen triangular, with bifid, setose apex; tuba analis arising from dorsoposterior area of tegumen. Valva divided into two portions; costal portion broadened in basal 1/2, triangular in distal 1/3; distal margin of cucullus slightly emarginated medially, with dense long setae; saccular portion elongate, spatulate, densely setose. Anellus conical, nearly as long as phallus, with minute thorns on interior wall. Vinculum elongate-subrectangular, with semi-elliptical emargination anteromedially; saccus elongate, as long as uncus. Phallus slightly curved at distal 1/3, broadened anteriorly.</p><p><italic>Female genitalia</italic> (Figs <xref ref-type="fig" rid="F10">62–62</xref>): Apophyses posteriores 2.5× longer than apophyses anteriores. Lamella antevaginalis conical, obliquely truncate apically, setose posterolaterally. Ductus bursae as long as corpus bursae, narrow; inception of ductus seminalis at posterior 1/4 of ductus bursae; ductus seminalis coiled. Corpus bursae obovate, with scattered microscopic thorns.</p><fig id="F9" position="float" orientation="portrait"><label>Figures 57–60.</label><caption><p><italic><tp:taxon-name><tp:taxon-name-part taxon-name-part-type="genus">Philonome</tp:taxon-name-part></tp:taxon-name></italic>, female genitalia. <bold>57</bold>–<bold>58</bold> <italic><tp:taxon-name><tp:taxon-name-part taxon-name-part-type="genus">Philonome</tp:taxon-name-part> <tp:taxon-name-part taxon-name-part-type="species">nigrescens</tp:taxon-name-part></tp:taxon-name></italic> <bold>57</bold> Ventral view <bold>58</bold> Lateral view of segment 8 and sterigma <bold>59</bold>–<bold>60</bold> <italic><tp:taxon-name><tp:taxon-name-part taxon-name-part-type="genus">Philonome</tp:taxon-name-part> <tp:taxon-name-part taxon-name-part-type="species">clemensella</tp:taxon-name-part></tp:taxon-name></italic> <bold>59</bold> Ventral view <bold>60</bold> Lateral view of segment 8 and sterigma.</p></caption><graphic xmlns:xlink="http://www.w3.org/1999/xlink" xlink:href="zookeys-494-069-g009.jpg" position="float" orientation="portrait" xlink:type="simple" id="oo_41475.jpg"/></fig><fig id="F10" position="float" orientation="portrait"><label>Figures 61–66.</label><caption><p><italic><tp:taxon-name><tp:taxon-name-part taxon-name-part-type="genus">Philonome</tp:taxon-name-part></tp:taxon-name></italic>, female genitalia. <bold>61</bold>–<bold>62</bold> <italic><tp:taxon-name><tp:taxon-name-part taxon-name-part-type="genus">Philonome</tp:taxon-name-part> <tp:taxon-name-part taxon-name-part-type="species">penerivifera</tp:taxon-name-part></tp:taxon-name></italic> <bold>61</bold> Ventral view <bold>62</bold> Lateral view of segment 8 and sterigma <bold>63</bold>–<bold>64</bold> <italic><tp:taxon-name><tp:taxon-name-part taxon-name-part-type="genus">Philonome</tp:taxon-name-part> <tp:taxon-name-part taxon-name-part-type="species">kawakitai</tp:taxon-name-part></tp:taxon-name></italic> <bold>63</bold> Ventral view <bold>64</bold> Lateral view <bold>65</bold>–<bold>66</bold> <italic><tp:taxon-name><tp:taxon-name-part taxon-name-part-type="genus">Philonome</tp:taxon-name-part> <tp:taxon-name-part taxon-name-part-type="species">rivifera</tp:taxon-name-part></tp:taxon-name></italic> <bold>65</bold> Ventral view <bold>66</bold> Lateral view of segment 8 and sterigma.</p></caption><graphic xmlns:xlink="http://www.w3.org/1999/xlink" xlink:href="zookeys-494-069-g010.jpg" position="float" orientation="portrait" xlink:type="simple" id="oo_41476.jpg"/></fig></tp:treatment-sec><tp:treatment-sec sec-type="Types"><title>Types.</title><p>Holotype: male, “Holo-Type” [circular label with red border], “Para Brazil Parish 6 -19.”, “<!--PageBreak--><italic><tp:taxon-name><tp:taxon-name-part taxon-name-part-type="genus">Philonome</tp:taxon-name-part> <tp:taxon-name-part taxon-name-part-type="species">rivifera</tp:taxon-name-part></tp:taxon-name></italic> 7/17 Meyr. E. Meyrick det. in Meyrick Coll.” [old label attached before this study], “Meyrick Coll. B.M. 1988-290.”, “B.M. ♂ Genitalia slide No. 32828”. Paratypes (1♂, 4♀, 1 ex.): <bold>Brazil:</bold> Amazonas: Munaos [= Manaus], 2♀, “11.19” (Parish), BMNH. Tefé, 1 ex., “1.20” (Parish), BMNH. Federal District: Planaltina (<named-content xmlns:xlink="http://www.w3.org/1999/xlink" content-type="dwc:verbatimCoordinates" xlink:type="simple">15°35’S, 47°42’W</named-content>, alt. 1000m): 1♀, 3 May 1984 (VO Becker), “BECKER 56394”, VOB; 1♀, 15 June 1985, “BECKER 57636”, [GSN] USNM 34615, USNM. Pará: Óbidos, 1♂, “9.19” (Parish), BMNH.</p></tp:treatment-sec><tp:treatment-sec sec-type="Distribution"><title>Distribution.</title><p>Brazil (Amazonas, Federal District, Pará).</p></tp:treatment-sec><tp:treatment-sec sec-type="Etymology"><title>Etymology.</title><p>The species name is derived from the Latin prefix ‘pene (= paene)’, meaning “almost”, and the preexisting species name, <italic>rivifera</italic>, and refers to the overall similarity of this species to <italic><tp:taxon-name><tp:taxon-name-part taxon-name-part-type="genus">Philonome</tp:taxon-name-part> <tp:taxon-name-part taxon-name-part-type="species">rivifera</tp:taxon-name-part></tp:taxon-name></italic>.</p></tp:treatment-sec><tp:treatment-sec sec-type="Remarks"><title>Remarks.</title><p>The holotype and three paratypes of <italic><tp:taxon-name><tp:taxon-name-part taxon-name-part-type="genus">Philonome</tp:taxon-name-part> <tp:taxon-name-part taxon-name-part-type="species">penerivifera</tp:taxon-name-part></tp:taxon-name></italic> in the BMNH collection were misidentified as <italic><tp:taxon-name><tp:taxon-name-part taxon-name-part-type="genus">Philonome</tp:taxon-name-part> <tp:taxon-name-part taxon-name-part-type="species">rivifera</tp:taxon-name-part></tp:taxon-name></italic> by Edward Meyrick.</p></tp:treatment-sec><tp:treatment-sec><!--Section generated to contain objects referenced in tp:taxon-treatment.--><fig id="F3" position="float" orientation="portrait"><label>Figures 10–17.</label><caption><p>Adults. <bold>10</bold> <italic><tp:taxon-name><tp:taxon-name-part taxon-name-part-type="genus">Philonome</tp:taxon-name-part> <tp:taxon-name-part taxon-name-part-type="species">penerivifera</tp:taxon-name-part></tp:taxon-name></italic>, ♀ paratype (3.6 mm) <bold>11</bold> <italic><tp:taxon-name><tp:taxon-name-part taxon-name-part-type="genus">Philonome</tp:taxon-name-part> <tp:taxon-name-part taxon-name-part-type="species">kawakitai</tp:taxon-name-part></tp:taxon-name></italic>, ♀ holotype (3.8 mm) <bold>12</bold> <italic><tp:taxon-name><tp:taxon-name-part taxon-name-part-type="genus">Philonome</tp:taxon-name-part> <tp:taxon-name-part taxon-name-part-type="species">rivifera</tp:taxon-name-part></tp:taxon-name></italic>, ♂ lectotype (3.4 mm) <bold>13</bold> <italic><tp:taxon-name><tp:taxon-name-part taxon-name-part-type="genus">Philonome</tp:taxon-name-part> <tp:taxon-name-part taxon-name-part-type="species">rivifera</tp:taxon-name-part></tp:taxon-name></italic>, ♂ paralectotype (2.8 mm) <bold>14</bold> <italic><tp:taxon-name><tp:taxon-name-part taxon-name-part-type="genus">Philonome</tp:taxon-name-part></tp:taxon-name></italic> sp., CLV105310 (4.1 mm) <bold>15</bold> <italic><tp:taxon-name><tp:taxon-name-part taxon-name-part-type="genus">Philonome</tp:taxon-name-part> <tp:taxon-name-part taxon-name-part-type="species">spectata</tp:taxon-name-part></tp:taxon-name></italic>, ♀ holotype (2.3 mm) <bold>16</bold> <italic><tp:taxon-name><tp:taxon-name-part taxon-name-part-type="genus">Argyresthia</tp:taxon-name-part> <tp:taxon-name-part taxon-name-part-type="species">luteella</tp:taxon-name-part></tp:taxon-name></italic>, ♀ holotype (3.4 mm) <bold>17</bold> <italic><tp:taxon-name><tp:taxon-name-part taxon-name-part-type="genus">Elachista</tp:taxon-name-part> <tp:taxon-name-part taxon-name-part-type="species">dasycara</tp:taxon-name-part></tp:taxon-name></italic> (= <italic><tp:taxon-name><tp:taxon-name-part taxon-name-part-type="genus">Eurynome</tp:taxon-name-part> <tp:taxon-name-part taxon-name-part-type="species">albella</tp:taxon-name-part></tp:taxon-name></italic>),♀ holotype (4.0 mm). (Forewing lengths in parentheses).</p></caption><graphic xmlns:xlink="http://www.w3.org/1999/xlink" xlink:href="zookeys-494-069-g003.jpg" position="float" orientation="portrait" xlink:type="simple" id="oo_41469.jpg"/></fig><fig id="F8" position="float" orientation="portrait"><label>Figures 47–56.</label><caption><p><italic><tp:taxon-name><tp:taxon-name-part taxon-name-part-type="genus">Philonome</tp:taxon-name-part></tp:taxon-name></italic>, male genitalia. <bold>47</bold>–<bold>48</bold> <italic><tp:taxon-name><tp:taxon-name-part taxon-name-part-type="genus">Philonome</tp:taxon-name-part> <tp:taxon-name-part taxon-name-part-type="species">albivittata</tp:taxon-name-part></tp:taxon-name></italic> <bold>47</bold> Ventral view of genital capsule and phallus <bold>48</bold> Lateral view <bold>49</bold>–<bold>52</bold> <italic><tp:taxon-name><tp:taxon-name-part taxon-name-part-type="genus">Philonome</tp:taxon-name-part> <tp:taxon-name-part taxon-name-part-type="species">penerivifera</tp:taxon-name-part></tp:taxon-name></italic> <bold>49</bold> Ventral view of genital capsule and phallus <bold>50</bold> Lateral view, with ventral detail of uncus <bold>51</bold> Lateral view of valva <bold>52</bold> Phallus <bold>53–56</bold> <italic><tp:taxon-name><tp:taxon-name-part taxon-name-part-type="genus">Philonome</tp:taxon-name-part> <tp:taxon-name-part taxon-name-part-type="species">rivifera</tp:taxon-name-part></tp:taxon-name></italic>. <bold>53</bold> Ventral view of genital capsule and phallus <bold>54</bold> Lateral view <bold>55</bold> Lateral view of valva <bold>56</bold> Phallus.</p></caption><graphic xmlns:xlink="http://www.w3.org/1999/xlink" xlink:href="zookeys-494-069-g008.jpg" position="float" orientation="portrait" xlink:type="simple" id="oo_41474.jpg"/></fig><table-wrap id="T2" position="float" orientation="portrait"><label>Table 2.</label><caption><p>Comparison of three similar species of <italic><tp:taxon-name><tp:taxon-name-part taxon-name-part-type="genus">Philonome</tp:taxon-name-part></tp:taxon-name></italic>, <italic><tp:taxon-name><tp:taxon-name-part taxon-name-part-type="genus">Philonome</tp:taxon-name-part> <tp:taxon-name-part taxon-name-part-type="species">curvilineata</tp:taxon-name-part></tp:taxon-name></italic>, <italic><tp:taxon-name><tp:taxon-name-part taxon-name-part-type="genus">Philonome</tp:taxon-name-part> <tp:taxon-name-part taxon-name-part-type="species">penerivifera</tp:taxon-name-part></tp:taxon-name></italic>, and <italic><tp:taxon-name><tp:taxon-name-part taxon-name-part-type="genus">Philonome</tp:taxon-name-part> <tp:taxon-name-part taxon-name-part-type="species">rivifera</tp:taxon-name-part></tp:taxon-name></italic> in the male genitalia.</p></caption><table rules="all"><tbody><tr><th rowspan="1" colspan="1">Characters</th><th rowspan="1" colspan="1"><italic><tp:taxon-name><tp:taxon-name-part taxon-name-part-type="species">curvilineata</tp:taxon-name-part></tp:taxon-name></italic></th><th rowspan="1" colspan="1"><italic><tp:taxon-name><tp:taxon-name-part taxon-name-part-type="species">penerivifera</tp:taxon-name-part></tp:taxon-name></italic></th><th rowspan="1" colspan="1"><italic><tp:taxon-name><tp:taxon-name-part taxon-name-part-type="species">rivifera</tp:taxon-name-part></tp:taxon-name></italic></th></tr><tr><td rowspan="1" colspan="1">Apical area of valva</td><td rowspan="1" colspan="1">entire</td><td rowspan="1" colspan="1">emarginated</td><td rowspan="1" colspan="1">bifid</td></tr><tr><td rowspan="1" colspan="1">Short spiniform setae on cucullus</td><td rowspan="1" colspan="1">present</td><td rowspan="1" colspan="1">absent</td><td rowspan="1" colspan="1">absent</td></tr><tr><td rowspan="1" colspan="1">Saccular portion of valva</td><td rowspan="1" colspan="1">not separate</td><td rowspan="1" colspan="1">separate</td><td rowspan="1" colspan="1">separate</td></tr><tr><td rowspan="1" colspan="1">Lateral area of vinculum</td><td rowspan="1" colspan="1">subtruncate</td><td rowspan="1" colspan="1">strongly protruding</td><td rowspan="1" colspan="1">slightly protruding</td></tr><tr><td rowspan="1" colspan="1">Saccus</td><td rowspan="1" colspan="1">1/4 as long as valva</td><td rowspan="1" colspan="1">3/5 as long as valva</td><td rowspan="1" colspan="1">1/2 as long as valva</td></tr></tbody></table></table-wrap></tp:treatment-sec></tp:taxon-treatment>
