# Supplementary material for: Revision of the genus Philonome Chambers and its proposed reassignment to the family Tineidae (Lepidoptera, Tineoidea)
Source: Zookeys. 2015 Apr 6;(494):69–106. doi: 10.3897/zookeys.494.8748 (PMC4400378; doi:10.3897/zookeys.494.8748)
Supplement: XML Treatment for Philonome kawakitai [file zookeys.494.8748-treatment11.xml]

<!DOCTYPE tp:taxon-treatment
  PUBLIC "-//TaxonX//DTD Taxonomic Treatment Publishing DTD v0 20100105//EN" "tax-treatment-NSO.dtd">
<tp:taxon-treatment xmlns:tp="http://www.plazi.org/taxpub"><tp:treatment-meta><kwd-group><label>Taxon classification</label><kwd><named-content content-type="kingdom">Animalia</named-content></kwd><kwd><named-content content-type="order">Lepidoptera</named-content></kwd><kwd><named-content content-type="family">Lyonetiidae</named-content></kwd></kwd-group><mixed-citation publication-type="journal"><person-group><name><surname>Sohn</surname><given-names>Jae-Cheon</given-names></name><name><surname>Davis</surname><given-names>Donald R.</given-names></name><name><surname>Lopez-Vaamonde</surname><given-names>Carlos</given-names></name></person-group><article-title>Revision of the genus <italic><tp:taxon-name><tp:taxon-name-part taxon-name-part-type="genus">Philonome</tp:taxon-name-part></tp:taxon-name></italic> Chambers and its proposed reassignment to the family <tp:taxon-name><tp:taxon-name-part taxon-name-part-type="family">Tineidae</tp:taxon-name-part></tp:taxon-name> (<tp:taxon-name><tp:taxon-name-part taxon-name-part-type="order">Lepidoptera</tp:taxon-name-part></tp:taxon-name>, <tp:taxon-name><tp:taxon-name-part taxon-name-part-type="superfamily">Tineoidea</tp:taxon-name-part></tp:taxon-name>)</article-title><source>Zookeys</source><day>6</day><month>4</month><year>2015</year><volume>2015</volume><issue>494</issue><fpage>69</fpage><lpage>106</lpage><pub-id pub-id-type="doi">10.3897/zookeys.494.8748</pub-id></mixed-citation></tp:treatment-meta><tp:nomenclature><tp:taxon-name>
                        <tp:taxon-name-part taxon-name-part-type="genus">Philonome</tp:taxon-name-part>
                        <tp:taxon-name-part taxon-name-part-type="species">kawakitai</tp:taxon-name-part>
                        <object-id xmlns:xlink="http://www.w3.org/1999/xlink" content-type="zoobank" xlink:type="simple">http://zoobank.org/463A273D-CFFF-418E-8325-47B034B42A19</object-id>
                    </tp:taxon-name><tp:taxon-authority>Sohn, Davis &amp; Lopez-Vaamonde</tp:taxon-authority><tp:taxon-status xmlns:xlink="http://www.w3.org/1999/xlink" xlink:type="simple">sp. n.</tp:taxon-status><xref ref-type="fig" rid="F3">Figs 11</xref><xref ref-type="fig" rid="F10">, 63</xref><xref ref-type="fig" rid="F10">, 64</xref></tp:nomenclature><tp:treatment-sec sec-type="Diagnosis"><title>Diagnosis.</title><p>The female genitalia of <italic><tp:taxon-name><tp:taxon-name-part taxon-name-part-type="genus">Philonome</tp:taxon-name-part> <tp:taxon-name-part taxon-name-part-type="species">kawakitai</tp:taxon-name-part></tp:taxon-name></italic> is similar to those of <italic><tp:taxon-name><tp:taxon-name-part taxon-name-part-type="genus">Philonome</tp:taxon-name-part> <tp:taxon-name-part taxon-name-part-type="species">penerivifera</tp:taxon-name-part></tp:taxon-name></italic> but differ from the latter in having the lamella antevaginalis of the seventh sternite more rounded (obliquely truncate posteriorly in <italic><tp:taxon-name><tp:taxon-name-part taxon-name-part-type="genus">Philonome</tp:taxon-name-part> <tp:taxon-name-part taxon-name-part-type="species">penerivifera</tp:taxon-name-part></tp:taxon-name></italic>) and in the absence of microscopic spicules in the corpus bursae. <italic><tp:taxon-name><tp:taxon-name-part taxon-name-part-type="genus">Philonome</tp:taxon-name-part> <tp:taxon-name-part taxon-name-part-type="species">kawakitai</tp:taxon-name-part></tp:taxon-name></italic> is distinguished from <italic><tp:taxon-name><tp:taxon-name-part taxon-name-part-type="genus">Philonome</tp:taxon-name-part> <tp:taxon-name-part taxon-name-part-type="species">curvilineata</tp:taxon-name-part></tp:taxon-name></italic>, <italic><tp:taxon-name><tp:taxon-name-part taxon-name-part-type="genus">Philonome</tp:taxon-name-part> <tp:taxon-name-part taxon-name-part-type="species">penerivifera</tp:taxon-name-part></tp:taxon-name></italic>, and <italic><tp:taxon-name><tp:taxon-name-part taxon-name-part-type="genus">Philonome</tp:taxon-name-part> <tp:taxon-name-part taxon-name-part-type="species">rivifera</tp:taxon-name-part></tp:taxon-name></italic> in having the dorsal bar not reaching the dorsal margin and the complete subterminal line on the forewing.</p></tp:treatment-sec><tp:treatment-sec sec-type="Adult"><title>Adult</title><p>(Fig. <xref ref-type="fig" rid="F3">11</xref>). <italic>Head</italic>: Vertex pale brown, sparsely intermixed with dark brown scales posterolaterally, pale orange on anterior 1/3; frons lustrous pale grayish yellow. Antenna 8/9 as long as forewing; scape pale orange dorsally, lustrous yellowish white ventrally; first flagellomere dark brown dorsally, pale yellow ventrally; second to 9<sup>th</sup> flagellomeres pale orange dorsally, pale yellow ventrally; remaining flagellomeres pale grayish yellow. Labial palpus 1/2 as long as maxillary palpus, dark yellowish brown. Maxillary palpus dark yellowish brown.</p><!--PageBreak--><!--PageBreak--><p><italic>Thorax</italic>: Scales of patagium pale orange, with dark brown tips; tegula pale brown on basal 1/3, pale orange on distal 2/3; mesonotum pale orange, sparsely intermixed with dark brown-tipped scales. Fore- and midlegs with coxa lustrous pale orange; femur, tibia, and tarsomeres dark brown mesally, lustrous yellowish white laterally. Hindleg with coxa pale orange; femur and tibia pale yellowish grayish dorsally, pale yellow ventrally; tarsomeres pale grayish yellow. Forewing length 3.8 mm (n = 2), reddish brown, paler along dorsal area; costal area pale orange, intermixed with dark brown scales densely on basal 1/3 and sparsely on distal 1/3; longitudinal fascia continuous to near termen, convex and narrowed at distal 1/3, white, juxtaposed with slender black line along lower border; dorsal bar as triangular patch on anterior half, combined to longitudinal fascia and as slender, intermittent, black line on posterior half; subterminal line connecting distal 1/8 of costa and tornus, dark brown, intermittent; fringe pale brownish gray, with three dark brown, transverse lines. Hindwing dark brownish gray; fringe pale brownish gray.</p><p>Male unknown.</p><p><italic>Female genitalia</italic> (Figs <xref ref-type="fig" rid="F10">63–64</xref>): Apophyses posteriores 2.2× longer than apophyses anteriores. Lamella antevaginalis conical and narrowly rounded caudally. Ductus bursae as long as corpus bursae, narrow; inception of ductus seminalis at posterior 1/8 of ductus bursae; ductus seminalis coiled in distal portion. Corpus bursae obovate, without signum or microscopic spicules.</p></tp:treatment-sec><tp:treatment-sec sec-type="Type"><title>Type.</title><p>Holotype: female, “FRENCH GUIANA: Nouragues Nature Reserve Nouragues Research Station Sep[tember]-07-2010 collected by light trapping”, “Genitalia slide DRD ♀ USNM 34652” [green label], USNM.</p></tp:treatment-sec><tp:treatment-sec sec-type="Distribution"><title>Distribution.</title><p>French Guiana.</p></tp:treatment-sec><tp:treatment-sec sec-type="Etymology"><title>Etymology.</title><p>The species name is a patronym in honor of Dr. Atsushi Kawakita who collected the holotype.</p></tp:treatment-sec><tp:treatment-sec><!--Section generated to contain objects referenced in tp:taxon-treatment.--><fig id="F3" position="float" orientation="portrait"><label>Figures 10–17.</label><caption><p>Adults. <bold>10</bold> <italic><tp:taxon-name><tp:taxon-name-part taxon-name-part-type="genus">Philonome</tp:taxon-name-part> <tp:taxon-name-part taxon-name-part-type="species">penerivifera</tp:taxon-name-part></tp:taxon-name></italic>, ♀ paratype (3.6 mm) <bold>11</bold> <italic><tp:taxon-name><tp:taxon-name-part taxon-name-part-type="genus">Philonome</tp:taxon-name-part> <tp:taxon-name-part taxon-name-part-type="species">kawakitai</tp:taxon-name-part></tp:taxon-name></italic>, ♀ holotype (3.8 mm) <bold>12</bold> <italic><tp:taxon-name><tp:taxon-name-part taxon-name-part-type="genus">Philonome</tp:taxon-name-part> <tp:taxon-name-part taxon-name-part-type="species">rivifera</tp:taxon-name-part></tp:taxon-name></italic>, ♂ lectotype (3.4 mm) <bold>13</bold> <italic><tp:taxon-name><tp:taxon-name-part taxon-name-part-type="genus">Philonome</tp:taxon-name-part> <tp:taxon-name-part taxon-name-part-type="species">rivifera</tp:taxon-name-part></tp:taxon-name></italic>, ♂ paralectotype (2.8 mm) <bold>14</bold> <italic><tp:taxon-name><tp:taxon-name-part taxon-name-part-type="genus">Philonome</tp:taxon-name-part></tp:taxon-name></italic> sp., CLV105310 (4.1 mm) <bold>15</bold> <italic><tp:taxon-name><tp:taxon-name-part taxon-name-part-type="genus">Philonome</tp:taxon-name-part> <tp:taxon-name-part taxon-name-part-type="species">spectata</tp:taxon-name-part></tp:taxon-name></italic>, ♀ holotype (2.3 mm) <bold>16</bold> <italic><tp:taxon-name><tp:taxon-name-part taxon-name-part-type="genus">Argyresthia</tp:taxon-name-part> <tp:taxon-name-part taxon-name-part-type="species">luteella</tp:taxon-name-part></tp:taxon-name></italic>, ♀ holotype (3.4 mm) <bold>17</bold> <italic><tp:taxon-name><tp:taxon-name-part taxon-name-part-type="genus">Elachista</tp:taxon-name-part> <tp:taxon-name-part taxon-name-part-type="species">dasycara</tp:taxon-name-part></tp:taxon-name></italic> (= <italic><tp:taxon-name><tp:taxon-name-part taxon-name-part-type="genus">Eurynome</tp:taxon-name-part> <tp:taxon-name-part taxon-name-part-type="species">albella</tp:taxon-name-part></tp:taxon-name></italic>),♀ holotype (4.0 mm). (Forewing lengths in parentheses).</p></caption><graphic xmlns:xlink="http://www.w3.org/1999/xlink" xlink:href="zookeys-494-069-g003.jpg" position="float" orientation="portrait" xlink:type="simple" id="oo_41469.jpg"/></fig><fig id="F10" position="float" orientation="portrait"><label>Figures 61–66.</label><caption><p><italic><tp:taxon-name><tp:taxon-name-part taxon-name-part-type="genus">Philonome</tp:taxon-name-part></tp:taxon-name></italic>, female genitalia. <bold>61</bold>–<bold>62</bold> <italic><tp:taxon-name><tp:taxon-name-part taxon-name-part-type="genus">Philonome</tp:taxon-name-part> <tp:taxon-name-part taxon-name-part-type="species">penerivifera</tp:taxon-name-part></tp:taxon-name></italic> <bold>61</bold> Ventral view <bold>62</bold> Lateral view of segment 8 and sterigma <bold>63</bold>–<bold>64</bold> <italic><tp:taxon-name><tp:taxon-name-part taxon-name-part-type="genus">Philonome</tp:taxon-name-part> <tp:taxon-name-part taxon-name-part-type="species">kawakitai</tp:taxon-name-part></tp:taxon-name></italic> <bold>63</bold> Ventral view <bold>64</bold> Lateral view <bold>65</bold>–<bold>66</bold> <italic><tp:taxon-name><tp:taxon-name-part taxon-name-part-type="genus">Philonome</tp:taxon-name-part> <tp:taxon-name-part taxon-name-part-type="species">rivifera</tp:taxon-name-part></tp:taxon-name></italic> <bold>65</bold> Ventral view <bold>66</bold> Lateral view of segment 8 and sterigma.</p></caption><graphic xmlns:xlink="http://www.w3.org/1999/xlink" xlink:href="zookeys-494-069-g010.jpg" position="float" orientation="portrait" xlink:type="simple" id="oo_41476.jpg"/></fig></tp:treatment-sec></tp:taxon-treatment>
