# Supplementary material for: Revision of the genus Philonome Chambers and its proposed reassignment to the family Tineidae (Lepidoptera, Tineoidea)
Source: Zookeys. 2015 Apr 6;(494):69–106. doi: 10.3897/zookeys.494.8748 (PMC4400378; doi:10.3897/zookeys.494.8748)
Supplement: XML Treatment for Philonome rivifera [file zookeys.494.8748-treatment12.xml]

<!DOCTYPE tp:taxon-treatment
  PUBLIC "-//TaxonX//DTD Taxonomic Treatment Publishing DTD v0 20100105//EN" "tax-treatment-NSO.dtd">
<tp:taxon-treatment xmlns:tp="http://www.plazi.org/taxpub"><tp:treatment-meta><kwd-group><label>Taxon classification</label><kwd><named-content content-type="kingdom">Animalia</named-content></kwd><kwd><named-content content-type="order">Lepidoptera</named-content></kwd><kwd><named-content content-type="family">Lyonetiidae</named-content></kwd></kwd-group><mixed-citation publication-type="journal"><person-group><name><surname>Sohn</surname><given-names>Jae-Cheon</given-names></name><name><surname>Davis</surname><given-names>Donald R.</given-names></name><name><surname>Lopez-Vaamonde</surname><given-names>Carlos</given-names></name></person-group><article-title>Revision of the genus <italic><tp:taxon-name><tp:taxon-name-part taxon-name-part-type="genus">Philonome</tp:taxon-name-part></tp:taxon-name></italic> Chambers and its proposed reassignment to the family <tp:taxon-name><tp:taxon-name-part taxon-name-part-type="family">Tineidae</tp:taxon-name-part></tp:taxon-name> (<tp:taxon-name><tp:taxon-name-part taxon-name-part-type="order">Lepidoptera</tp:taxon-name-part></tp:taxon-name>, <tp:taxon-name><tp:taxon-name-part taxon-name-part-type="superfamily">Tineoidea</tp:taxon-name-part></tp:taxon-name>)</article-title><source>Zookeys</source><day>6</day><month>4</month><year>2015</year><volume>2015</volume><issue>494</issue><fpage>69</fpage><lpage>106</lpage><pub-id pub-id-type="doi">10.3897/zookeys.494.8748</pub-id></mixed-citation></tp:treatment-meta><tp:nomenclature><tp:taxon-name>
                        <tp:taxon-name-part taxon-name-part-type="genus">Philonome</tp:taxon-name-part>
                        <tp:taxon-name-part taxon-name-part-type="species">rivifera</tp:taxon-name-part>
                    </tp:taxon-name><tp:taxon-authority>Meyrick, 1915</tp:taxon-authority><xref ref-type="fig" rid="F3">Figs 12–13</xref><xref ref-type="fig" rid="F8">, 53–56</xref><xref ref-type="fig" rid="F10">, 65–66</xref><!--PageBreak--><tp:nomenclature-citation-list><tp:nomenclature-citation><tp:taxon-name><tp:taxon-name-part taxon-name-part-type="genus">Philonome</tp:taxon-name-part> <tp:taxon-name-part taxon-name-part-type="species">rivifera</tp:taxon-name-part></tp:taxon-name><comment> Meyrick, 1915: 251.</comment></tp:nomenclature-citation></tp:nomenclature-citation-list></tp:nomenclature><tp:treatment-sec sec-type="Adult"><title>Adult</title><p>(Figs <xref ref-type="fig" rid="F3">12–13</xref>). <italic>Head</italic>: Vertex orange; frons lustrous pale orange, concave at center; scales on dorsum of occiput pale orange, dark purplish brown on apical 1/4; scales between antennal scapes, elongate, pale orange. Antenna 2/3 as long as forewing; scape as long as diameter of eye, lustrous pale orange, paler ventrad, narrowly suffused with orange dorsally; flagellomere I–VII pale reddish brown dorsally, lustrous pale orange ventrally; the remaining flagellomeres lustrous pale orange dorsally, paler ventrad. Labial palpus 3/4 as long as maxillary palpus, silvery white on interior surface, lustrous pale yellow on exterior surface, suffused with pale grayish orange apically. Maxillary palpus pale grayish brown.</p><p><italic>Thorax</italic>: Patagium pale orange, tinged with dark brown distally; tegula lustrous pale yellow, intermixed with brown-tipped, orange scales basally; mesonotum pale orange, anterior 1/3 and posterior 1/3 lustrous pale yellow, with a narrow transverse band of dark brown-tipped scales. Fore- and midlegs with coxa lustrous pale yellow; femur pale orange dorsally, lustrous pale yellow laterally and ventrally; tibia and tarsomeres pale brown dorsally, pale orange ventrally. Hindleg with coxa and femur lustrous pale orange; tibia lustrous pale orange, with long piliform scales ventrally; tarsomeres orange dorsally, pale orange ventrally. Forewing length 2.8–4.6 mm (n = 3), reddish brown in medial area, orange in terminal 1/3 of costal area, pale orange in basal 2/3 of costal area and in basal 1/2 of dorsal area; longitudinal fascia white, continuing to subapical area, accompanied with a slender, dark brown line along lower margin, curved to costa at terminal 1/3; dorsal bar white, narrow, connected to white spreading on dorsum; distal area of costa, termen, and apical area densely irrorated with dark brown; elongate scales of fringe pale grayish brown, with dark brown tip; piliform scales of fringe pale orange. Hindwing dark grayish brown; fringe purplish gray.</p><p><italic>Abdomen</italic>: Terga grayish brown; sterna pale orange. Male tergum VIII rectangular; male sternum VIII subrectangular, broadly emarginated posteriorly; coremata absent.</p><p><italic>Male genitalia</italic> (Figs <xref ref-type="fig" rid="F8">53–56</xref>): Tegumen 5/7 as long as valva, elliptical, convex anterolaterally, with round opening apically; tuba analis arising from apical opening. Valva divided into two portions; costal portion broadened in basal 1/3 and distal 1/3; cucullus divided into two projections apically, one falcate and the other small, triangulate; saccular portion narrow, digitate. Juxta trapezoidal. Vinculum wide, rectangular, convex posteromedially, with small protrusion laterally; saccus slender, as long as saccular portion of valva. Phallus of even width on basal 4/5, narrowed on distal 1/5, diverging into two projections basally.</p><p><italic>Female genitalia</italic> (Figs <xref ref-type="fig" rid="F10">65–66</xref>): Papillae anales narrow, semi-elliptical; apophyses posteriores 1.2× longer than apophyses anteriores. Lamella postvaginalis quadrate. Lamella antevaginalis cylindrical. Ductus bursae narrow; inception of ductus seminalis present at middle of ductus bursae. Corpus bursae narrow, elliptical.</p></tp:treatment-sec><tp:treatment-sec sec-type="Types"><title>Types.</title><p>Lectotype (designated here): male, “LECTO-TYPE” (round label with indigo boarders), “Bartica Brit[ish] Guiana Parish. 2.13”, “Meyrick Coll. B.M. 1938-290.”, “<italic><tp:taxon-name><tp:taxon-name-part taxon-name-part-type="genus">Philonome</tp:taxon-name-part> <tp:taxon-name-part taxon-name-part-type="species">rivifera</tp:taxon-name-part></tp:taxon-name></italic> 10/17 Meyr[ick] E. Meyrick det. in Meyrick Coll.”, BMNH. Paralectotypes: <bold>Guyana:</bold> same data as lectotype: 1♂, 4♀, [GSN] BM 31892 (♂) &amp; BM 32829 (♀), BMNH.</p></tp:treatment-sec><tp:treatment-sec sec-type="Distribution"><title>Distribution.</title><p>Guyana.</p></tp:treatment-sec><tp:treatment-sec sec-type="Remarks"><title>Remarks.</title><p><xref ref-type="bibr" rid="B26">Meyrick (1915)</xref> described <italic><tp:taxon-name><tp:taxon-name-part taxon-name-part-type="genus">Philonome</tp:taxon-name-part> <tp:taxon-name-part taxon-name-part-type="species">rivifera</tp:taxon-name-part></tp:taxon-name></italic>, based on eight specimens. Only six of those syntypes have been located in the BMNH. The specimen labels indicate that one of those was selected as the lectotype. This designation, however, has never been published, and the same specimen is designated here as the lectotype of <italic><tp:taxon-name><tp:taxon-name-part taxon-name-part-type="genus">Philonome</tp:taxon-name-part> <tp:taxon-name-part taxon-name-part-type="species">rivifera</tp:taxon-name-part></tp:taxon-name></italic>.</p></tp:treatment-sec><tp:treatment-sec><!--Section generated to contain objects referenced in tp:taxon-treatment.--><fig id="F3" position="float" orientation="portrait"><label>Figures 10–17.</label><caption><p>Adults. <bold>10</bold> <italic><tp:taxon-name><tp:taxon-name-part taxon-name-part-type="genus">Philonome</tp:taxon-name-part> <tp:taxon-name-part taxon-name-part-type="species">penerivifera</tp:taxon-name-part></tp:taxon-name></italic>, ♀ paratype (3.6 mm) <bold>11</bold> <italic><tp:taxon-name><tp:taxon-name-part taxon-name-part-type="genus">Philonome</tp:taxon-name-part> <tp:taxon-name-part taxon-name-part-type="species">kawakitai</tp:taxon-name-part></tp:taxon-name></italic>, ♀ holotype (3.8 mm) <bold>12</bold> <italic><tp:taxon-name><tp:taxon-name-part taxon-name-part-type="genus">Philonome</tp:taxon-name-part> <tp:taxon-name-part taxon-name-part-type="species">rivifera</tp:taxon-name-part></tp:taxon-name></italic>, ♂ lectotype (3.4 mm) <bold>13</bold> <italic><tp:taxon-name><tp:taxon-name-part taxon-name-part-type="genus">Philonome</tp:taxon-name-part> <tp:taxon-name-part taxon-name-part-type="species">rivifera</tp:taxon-name-part></tp:taxon-name></italic>, ♂ paralectotype (2.8 mm) <bold>14</bold> <italic><tp:taxon-name><tp:taxon-name-part taxon-name-part-type="genus">Philonome</tp:taxon-name-part></tp:taxon-name></italic> sp., CLV105310 (4.1 mm) <bold>15</bold> <italic><tp:taxon-name><tp:taxon-name-part taxon-name-part-type="genus">Philonome</tp:taxon-name-part> <tp:taxon-name-part taxon-name-part-type="species">spectata</tp:taxon-name-part></tp:taxon-name></italic>, ♀ holotype (2.3 mm) <bold>16</bold> <italic><tp:taxon-name><tp:taxon-name-part taxon-name-part-type="genus">Argyresthia</tp:taxon-name-part> <tp:taxon-name-part taxon-name-part-type="species">luteella</tp:taxon-name-part></tp:taxon-name></italic>, ♀ holotype (3.4 mm) <bold>17</bold> <italic><tp:taxon-name><tp:taxon-name-part taxon-name-part-type="genus">Elachista</tp:taxon-name-part> <tp:taxon-name-part taxon-name-part-type="species">dasycara</tp:taxon-name-part></tp:taxon-name></italic> (= <italic><tp:taxon-name><tp:taxon-name-part taxon-name-part-type="genus">Eurynome</tp:taxon-name-part> <tp:taxon-name-part taxon-name-part-type="species">albella</tp:taxon-name-part></tp:taxon-name></italic>),♀ holotype (4.0 mm). (Forewing lengths in parentheses).</p></caption><graphic xmlns:xlink="http://www.w3.org/1999/xlink" xlink:href="zookeys-494-069-g003.jpg" position="float" orientation="portrait" xlink:type="simple" id="oo_41469.jpg"/></fig><fig id="F8" position="float" orientation="portrait"><label>Figures 47–56.</label><caption><p><italic><tp:taxon-name><tp:taxon-name-part taxon-name-part-type="genus">Philonome</tp:taxon-name-part></tp:taxon-name></italic>, male genitalia. <bold>47</bold>–<bold>48</bold> <italic><tp:taxon-name><tp:taxon-name-part taxon-name-part-type="genus">Philonome</tp:taxon-name-part> <tp:taxon-name-part taxon-name-part-type="species">albivittata</tp:taxon-name-part></tp:taxon-name></italic> <bold>47</bold> Ventral view of genital capsule and phallus <bold>48</bold> Lateral view <bold>49</bold>–<bold>52</bold> <italic><tp:taxon-name><tp:taxon-name-part taxon-name-part-type="genus">Philonome</tp:taxon-name-part> <tp:taxon-name-part taxon-name-part-type="species">penerivifera</tp:taxon-name-part></tp:taxon-name></italic> <bold>49</bold> Ventral view of genital capsule and phallus <bold>50</bold> Lateral view, with ventral detail of uncus <bold>51</bold> Lateral view of valva <bold>52</bold> Phallus <bold>53–56</bold> <italic><tp:taxon-name><tp:taxon-name-part taxon-name-part-type="genus">Philonome</tp:taxon-name-part> <tp:taxon-name-part taxon-name-part-type="species">rivifera</tp:taxon-name-part></tp:taxon-name></italic>. <bold>53</bold> Ventral view of genital capsule and phallus <bold>54</bold> Lateral view <bold>55</bold> Lateral view of valva <bold>56</bold> Phallus.</p></caption><graphic xmlns:xlink="http://www.w3.org/1999/xlink" xlink:href="zookeys-494-069-g008.jpg" position="float" orientation="portrait" xlink:type="simple" id="oo_41474.jpg"/></fig><fig id="F10" position="float" orientation="portrait"><label>Figures 61–66.</label><caption><p><italic><tp:taxon-name><tp:taxon-name-part taxon-name-part-type="genus">Philonome</tp:taxon-name-part></tp:taxon-name></italic>, female genitalia. <bold>61</bold>–<bold>62</bold> <italic><tp:taxon-name><tp:taxon-name-part taxon-name-part-type="genus">Philonome</tp:taxon-name-part> <tp:taxon-name-part taxon-name-part-type="species">penerivifera</tp:taxon-name-part></tp:taxon-name></italic> <bold>61</bold> Ventral view <bold>62</bold> Lateral view of segment 8 and sterigma <bold>63</bold>–<bold>64</bold> <italic><tp:taxon-name><tp:taxon-name-part taxon-name-part-type="genus">Philonome</tp:taxon-name-part> <tp:taxon-name-part taxon-name-part-type="species">kawakitai</tp:taxon-name-part></tp:taxon-name></italic> <bold>63</bold> Ventral view <bold>64</bold> Lateral view <bold>65</bold>–<bold>66</bold> <italic><tp:taxon-name><tp:taxon-name-part taxon-name-part-type="genus">Philonome</tp:taxon-name-part> <tp:taxon-name-part taxon-name-part-type="species">rivifera</tp:taxon-name-part></tp:taxon-name></italic> <bold>65</bold> Ventral view <bold>66</bold> Lateral view of segment 8 and sterigma.</p></caption><graphic xmlns:xlink="http://www.w3.org/1999/xlink" xlink:href="zookeys-494-069-g010.jpg" position="float" orientation="portrait" xlink:type="simple" id="oo_41476.jpg"/></fig></tp:treatment-sec><ref-list><ref id="B26"><mixed-citation xmlns:xlink="http://www.w3.org/1999/xlink" xlink:type="simple"><person-group><name name-style="western"><surname>Meyrick</surname><given-names>E</given-names></name></person-group> (<year>1915</year>) <article-title>Descriptions of South American Micro-<tp:taxon-name><tp:taxon-name-part taxon-name-part-type="order">Lepidoptera</tp:taxon-name-part></tp:taxon-name>.</article-title><source>Transactions of the Entomological Society of London</source><volume>1915</volume>: <fpage>201</fpage>–<lpage>256</lpage>.</mixed-citation></ref></ref-list></tp:taxon-treatment>
