# Supplementary material for: Revision of the genus Philonome Chambers and its proposed reassignment to the family Tineidae (Lepidoptera, Tineoidea)
Source: Zookeys. 2015 Apr 6;(494):69–106. doi: 10.3897/zookeys.494.8748 (PMC4400378; doi:10.3897/zookeys.494.8748)
Supplement: XML Treatment for Philonome spectata [file zookeys.494.8748-treatment13.xml]

<!DOCTYPE tp:taxon-treatment
  PUBLIC "-//TaxonX//DTD Taxonomic Treatment Publishing DTD v0 20100105//EN" "tax-treatment-NSO.dtd">
<tp:taxon-treatment xmlns:tp="http://www.plazi.org/taxpub"><tp:treatment-meta><kwd-group><label>Taxon classification</label><kwd><named-content content-type="kingdom">Animalia</named-content></kwd><kwd><named-content content-type="order">Lepidoptera</named-content></kwd><kwd><named-content content-type="family">Lyonetiidae</named-content></kwd></kwd-group><mixed-citation publication-type="journal"><person-group><name><surname>Sohn</surname><given-names>Jae-Cheon</given-names></name><name><surname>Davis</surname><given-names>Donald R.</given-names></name><name><surname>Lopez-Vaamonde</surname><given-names>Carlos</given-names></name></person-group><article-title>Revision of the genus <italic><tp:taxon-name><tp:taxon-name-part taxon-name-part-type="genus">Philonome</tp:taxon-name-part></tp:taxon-name></italic> Chambers and its proposed reassignment to the family <tp:taxon-name><tp:taxon-name-part taxon-name-part-type="family">Tineidae</tp:taxon-name-part></tp:taxon-name> (<tp:taxon-name><tp:taxon-name-part taxon-name-part-type="order">Lepidoptera</tp:taxon-name-part></tp:taxon-name>, <tp:taxon-name><tp:taxon-name-part taxon-name-part-type="superfamily">Tineoidea</tp:taxon-name-part></tp:taxon-name>)</article-title><source>Zookeys</source><day>6</day><month>4</month><year>2015</year><volume>2015</volume><issue>494</issue><fpage>69</fpage><lpage>106</lpage><pub-id pub-id-type="doi">10.3897/zookeys.494.8748</pub-id></mixed-citation></tp:treatment-meta><tp:nomenclature><tp:taxon-name>
                        <tp:taxon-name-part taxon-name-part-type="genus">Philonome</tp:taxon-name-part>
                        <tp:taxon-name-part taxon-name-part-type="species">spectata</tp:taxon-name-part>
                    </tp:taxon-name><tp:taxon-authority>Meyrick, 1920</tp:taxon-authority><xref ref-type="fig" rid="F3">Fig. 15</xref><tp:nomenclature-citation-list><tp:nomenclature-citation><tp:taxon-name><tp:taxon-name-part taxon-name-part-type="genus">Philonome</tp:taxon-name-part> <tp:taxon-name-part taxon-name-part-type="species">spectata</tp:taxon-name-part></tp:taxon-name><comment> Meyrick, 1920: 359; <xref ref-type="bibr" rid="B14">Davis 1984</xref>: 25.</comment></tp:nomenclature-citation></tp:nomenclature-citation-list></tp:nomenclature><tp:treatment-sec sec-type="Adult"><title>Adult</title><p>(Fig. <xref ref-type="fig" rid="F3">15</xref>). <italic>Head</italic>: Vertex reddish brown; frons pale orange. Antenna 3/4 as long as forewing; scape white, suffused with pale orange anterobasally; first five flagellomeres white; remaining flagellomeres pale grayish brown. Labial palpus and maxilary palpus pale orange.</p><!--PageBreak--><!--PageBreak--><p><italic>Thorax</italic>: Patagium and mesonotum reddish brown; tegula white. Legs pale orange. Forewing length 2.3 mm (n = 1), reddish brown; longitudinal fascia white, covering most costal area, lower margin sinuous, accompanied with very narrow dark brown line; costa suffused with pale orange subbasally and in terminal 1/3; elongate scales of fringe around apex reddish brown with dark brown tips; piliform scales of fringe on terminal 1/4 of costa and on tornal area yellowish brown with dark brown tips. Hindwing lustrous, yellowish gray, paler to base; fringe pale yellowish gray.</p><p><italic>Abdomen</italic>: Terga and sterna lustrous white.</p><p>Female genitalia not examined.</p></tp:treatment-sec><tp:treatment-sec sec-type="Type"><title>Type.</title><p>Holotype: female, “Holo-type” [round label with red borders], “Para Brazil Parish 7-19.”, “Meyrick Coll. B.M. 1938-290.”, “<italic><tp:taxon-name><tp:taxon-name-part taxon-name-part-type="genus">Philonome</tp:taxon-name-part> <tp:taxon-name-part taxon-name-part-type="species">spectata</tp:taxon-name-part></tp:taxon-name></italic> 1/1 Meyr[ick] E. Meyrick det. in Meyrick Coll.”, BMNH.</p></tp:treatment-sec><tp:treatment-sec sec-type="Distribution"><title>Distribution.</title><p>Brazil (Pará).</p></tp:treatment-sec><tp:treatment-sec sec-type="Remarks"><title>Remarks.</title><p>Only the holotype of <italic><tp:taxon-name><tp:taxon-name-part taxon-name-part-type="genus">Philonome</tp:taxon-name-part> <tp:taxon-name-part taxon-name-part-type="species">spectata</tp:taxon-name-part></tp:taxon-name></italic> is known to exist. It was not possible to examine this specimen and to illustrate the genitalia. This species can be distinguished from other congeners in lacking the dorsal bar on the forewing.</p></tp:treatment-sec><tp:treatment-sec><!--Section generated to contain objects referenced in tp:taxon-treatment.--><fig id="F3" position="float" orientation="portrait"><label>Figures 10–17.</label><caption><p>Adults. <bold>10</bold> <italic><tp:taxon-name><tp:taxon-name-part taxon-name-part-type="genus">Philonome</tp:taxon-name-part> <tp:taxon-name-part taxon-name-part-type="species">penerivifera</tp:taxon-name-part></tp:taxon-name></italic>, ♀ paratype (3.6 mm) <bold>11</bold> <italic><tp:taxon-name><tp:taxon-name-part taxon-name-part-type="genus">Philonome</tp:taxon-name-part> <tp:taxon-name-part taxon-name-part-type="species">kawakitai</tp:taxon-name-part></tp:taxon-name></italic>, ♀ holotype (3.8 mm) <bold>12</bold> <italic><tp:taxon-name><tp:taxon-name-part taxon-name-part-type="genus">Philonome</tp:taxon-name-part> <tp:taxon-name-part taxon-name-part-type="species">rivifera</tp:taxon-name-part></tp:taxon-name></italic>, ♂ lectotype (3.4 mm) <bold>13</bold> <italic><tp:taxon-name><tp:taxon-name-part taxon-name-part-type="genus">Philonome</tp:taxon-name-part> <tp:taxon-name-part taxon-name-part-type="species">rivifera</tp:taxon-name-part></tp:taxon-name></italic>, ♂ paralectotype (2.8 mm) <bold>14</bold> <italic><tp:taxon-name><tp:taxon-name-part taxon-name-part-type="genus">Philonome</tp:taxon-name-part></tp:taxon-name></italic> sp., CLV105310 (4.1 mm) <bold>15</bold> <italic><tp:taxon-name><tp:taxon-name-part taxon-name-part-type="genus">Philonome</tp:taxon-name-part> <tp:taxon-name-part taxon-name-part-type="species">spectata</tp:taxon-name-part></tp:taxon-name></italic>, ♀ holotype (2.3 mm) <bold>16</bold> <italic><tp:taxon-name><tp:taxon-name-part taxon-name-part-type="genus">Argyresthia</tp:taxon-name-part> <tp:taxon-name-part taxon-name-part-type="species">luteella</tp:taxon-name-part></tp:taxon-name></italic>, ♀ holotype (3.4 mm) <bold>17</bold> <italic><tp:taxon-name><tp:taxon-name-part taxon-name-part-type="genus">Elachista</tp:taxon-name-part> <tp:taxon-name-part taxon-name-part-type="species">dasycara</tp:taxon-name-part></tp:taxon-name></italic> (= <italic><tp:taxon-name><tp:taxon-name-part taxon-name-part-type="genus">Eurynome</tp:taxon-name-part> <tp:taxon-name-part taxon-name-part-type="species">albella</tp:taxon-name-part></tp:taxon-name></italic>),♀ holotype (4.0 mm). (Forewing lengths in parentheses).</p></caption><graphic xmlns:xlink="http://www.w3.org/1999/xlink" xlink:href="zookeys-494-069-g003.jpg" position="float" orientation="portrait" xlink:type="simple" id="oo_41469.jpg"/></fig></tp:treatment-sec><ref-list><ref id="B14"><mixed-citation xmlns:xlink="http://www.w3.org/1999/xlink" xlink:type="simple"><person-group><name name-style="western"><surname>Davis</surname><given-names>DR</given-names></name></person-group> (<year>1984</year>) <chapter-title><tp:taxon-name><tp:taxon-name-part taxon-name-part-type="family">Lyonetiidae</tp:taxon-name-part></tp:taxon-name>.</chapter-title> In: <person-group><name name-style="western"><surname>Hepnner</surname><given-names>JB</given-names></name></person-group> (<role>Ed.</role>) <source>Atlas of Neotropical <tp:taxon-name><tp:taxon-name-part taxon-name-part-type="order">Lepidoptera</tp:taxon-name-part></tp:taxon-name>. Checklist: Part 1, <tp:taxon-name><tp:taxon-name-part taxon-name-part-type="superfamily">Micropterigoidea</tp:taxon-name-part></tp:taxon-name> – <tp:taxon-name><tp:taxon-name-part taxon-name-part-type="superfamily">Immoidea</tp:taxon-name-part></tp:taxon-name></source>, <size units="page">25 pp</size>.</mixed-citation></ref></ref-list></tp:taxon-treatment>
