# Supplementary material for: Revision of the genus Philonome Chambers and its proposed reassignment to the family Tineidae (Lepidoptera, Tineoidea)
Source: Zookeys. 2015 Apr 6;(494):69–106. doi: 10.3897/zookeys.494.8748 (PMC4400378; doi:10.3897/zookeys.494.8748)
Supplement: XML Treatment for Argyresthia [file zookeys.494.8748-treatment15.xml]

<!DOCTYPE tp:taxon-treatment
  PUBLIC "-//TaxonX//DTD Taxonomic Treatment Publishing DTD v0 20100105//EN" "tax-treatment-NSO.dtd">
<tp:taxon-treatment xmlns:tp="http://www.plazi.org/taxpub"><tp:treatment-meta><kwd-group><label>Taxon classification</label><kwd><named-content content-type="kingdom">Animalia</named-content></kwd><kwd><named-content content-type="order">Lepidoptera</named-content></kwd><kwd><named-content content-type="family">Yponomeutidae</named-content></kwd></kwd-group><mixed-citation publication-type="journal"><person-group><name><surname>Sohn</surname><given-names>Jae-Cheon</given-names></name><name><surname>Davis</surname><given-names>Donald R.</given-names></name><name><surname>Lopez-Vaamonde</surname><given-names>Carlos</given-names></name></person-group><article-title>Revision of the genus <italic><tp:taxon-name><tp:taxon-name-part taxon-name-part-type="genus">Philonome</tp:taxon-name-part></tp:taxon-name></italic> Chambers and its proposed reassignment to the family <tp:taxon-name><tp:taxon-name-part taxon-name-part-type="family">Tineidae</tp:taxon-name-part></tp:taxon-name> (<tp:taxon-name><tp:taxon-name-part taxon-name-part-type="order">Lepidoptera</tp:taxon-name-part></tp:taxon-name>, <tp:taxon-name><tp:taxon-name-part taxon-name-part-type="superfamily">Tineoidea</tp:taxon-name-part></tp:taxon-name>)</article-title><source>Zookeys</source><day>6</day><month>4</month><year>2015</year><volume>2015</volume><issue>494</issue><fpage>69</fpage><lpage>106</lpage><pub-id pub-id-type="doi">10.3897/zookeys.494.8748</pub-id></mixed-citation></tp:treatment-meta><tp:nomenclature><tp:taxon-name>
                        <tp:taxon-name-part taxon-name-part-type="genus">Argyresthia</tp:taxon-name-part>
                    </tp:taxon-name><tp:taxon-authority>Hübner, [1825]: 422.</tp:taxon-authority></tp:nomenclature><tp:treatment-sec sec-type="Type species"><title>Type species.</title><p><italic><tp:taxon-name><tp:taxon-name-part taxon-name-part-type="genus">Phalaena</tp:taxon-name-part> <tp:taxon-name-part taxon-name-part-type="species">goedartella</tp:taxon-name-part></tp:taxon-name></italic> Linnaeus, 1758, by subsequent designation by <xref ref-type="bibr" rid="B3">Busck (1907)</xref>.</p><p><italic><tp:taxon-name><tp:taxon-name-part taxon-name-part-type="genus">Eurynome</tp:taxon-name-part></tp:taxon-name></italic> Chambers, 1875: 304. A junior homonym of <italic><tp:taxon-name><tp:taxon-name-part taxon-name-part-type="genus">Eurynome</tp:taxon-name-part></tp:taxon-name></italic> Leach, [1814] [<tp:taxon-name><tp:taxon-name-part taxon-name-part-type="subphylum">Crustacea</tp:taxon-name-part></tp:taxon-name>]. <bold>syn. n.</bold> Type species: <italic><tp:taxon-name><tp:taxon-name-part taxon-name-part-type="genus">Eurynome</tp:taxon-name-part> <tp:taxon-name-part taxon-name-part-type="species">luteella</tp:taxon-name-part></tp:taxon-name></italic> Chambers, 1875, by monotypy.</p><p><italic><tp:taxon-name><tp:taxon-name-part taxon-name-part-type="genus">Busckia</tp:taxon-name-part></tp:taxon-name></italic> Dyar, 1903: 563. An objective replacement name of <italic><tp:taxon-name><tp:taxon-name-part taxon-name-part-type="genus">Eurynome</tp:taxon-name-part></tp:taxon-name></italic> Chambers, 1875. <bold>syn. n.</bold></p></tp:treatment-sec><ref-list><ref id="B3"><mixed-citation xmlns:xlink="http://www.w3.org/1999/xlink" xlink:type="simple"><person-group><name name-style="western"><surname>Busck</surname><given-names>A</given-names></name></person-group> (<year>1907</year>) <article-title>Revision of the American moths of the genus <italic><tp:taxon-name><tp:taxon-name-part taxon-name-part-type="genus">Argyresthia</tp:taxon-name-part></tp:taxon-name></italic>.</article-title><source>Proceedings of the United States National Museum</source><volume>32</volume>: <fpage>5</fpage>–<lpage>24</lpage>. doi: <ext-link ext-link-type="doi" xlink:href="10.5479/si.00963801.32-1506.5" xlink:type="simple">10.5479/si.00963801.32-1506.5</ext-link></mixed-citation></ref></ref-list></tp:taxon-treatment>
